# Supplementary material for: iTRAQ-Based Quantitative Proteomic Analysis of Digestive Juice across the First 48 Hours of the Fifth Instar in Silkworm Larvae
Source: Int J Mol Sci. 2019 Dec 4;20(24):6113. doi: 10.3390/ijms20246113 (PMC6940845; doi:10.3390/ijms20246113)
Supplement: Supplementary file 1 [file ijms-20-06113-s001.zip]

Archive with 10 entries (9 files):
- supplementary files/
- supplementary files/Figure S1.jpg
- supplementary files/Table S1 Total proteins quantified from iTRAQ experiment.xls
- supplementary files/Table S2 Gene ontology (GO) enrichment analysis of DEPs from DJ24h compared with DJ0h.xlsx
- supplementary files/Table S3 Gene ontology (GO) enrichment analysis of DEPs from DJ48h compared with DJ0h.xlsx
- supplementary files/Table S4 kegg analysis of DEPs from DJ24h compared with DJ0h.xlsx
- supplementary files/Table S5 kegg analysis of DEPs from DJ48h compared with DJ0h.xlsx
- supplementary files/Table S6 Microarray data of DEPs genes in larvae on day 3 of the silkworm fifth instar.xlsx
- supplementary files/Table S7 Microarray data of DEPs midgut-specific expression genes in larvae on day 3 of the silkworm fifth instar.xlsx
- supplementary files/Table S8 Primers of genes for RT-qPCR.xls
