# Supplementary material for: iTRAQ-Based Quantitative Proteomic Analysis of Digestive Juice across the First 48 Hours of the Fifth Instar in Silkworm Larvae
Source: Int J Mol Sci. 2019 Dec 4;20(24):6113. doi: 10.3390/ijms20246113 (PMC6940845; doi:10.3390/ijms20246113)
Supplement: Supplementary file 1 [file ijms-20-06113-s001.zip › supplementary files/Table S1 Total proteins quantified from iTRAQ experiment.xls]

## Sheet: Sheet2
Table S1: Total proteins quantified from iTRAQ experiment.
1."Accession" is matched accession of blast in UniProt database.
2."BGI" is the locus name of a gene in silkworm genome.
3."GI" is the each protein accession from NCBInr database.
4."Probe" is the probe number obtained from the microarray database of silkworm.
5."Singal p" is the predicted signal peptide of protein by "SignalP 4.1 Server".
6."Coverage" is the identified percentage of total amino acid sequence of each protein.
7." Unique Peptides" is the number of unique peptides per protein.
8."—" indicates that no signal peptide was predicted and no database accession number was found under the corresponding column.
Accession	BGI	GI	Probe	Description	Singal p	MW [kDa]	Calc. pI	Coverage	Unique Peptides
C1K001	BGIBMGA004287	gi|237649002	sw16045	uncharacterized protein LOC100301511 precursor	1	13.3561	11.9419	9.76	2
H9JYG4	BGIBMGA009648	gi|114051013	sw09365	histone H3	—	15.0051	11.0044	6.77	2
H9J447	BGIBMGA004286	gi|512902269	sw17141	uncharacterized protein LOC101739447	1	12.9969	11.063	40	5
B7U2V5	BGIBMGA004289	gi|827545071	sw16045	uncharacterized protein LOC100216500 isoform X1	1	12.946	11.9419	9.09	2
C0LZJ2	BGIBMGA004285	gi|226342894	sw06161	uncharacterized protein LOC100272181	1	13.2359	11.6489	34.43	4
O01953	BGIBMGA014524	gi|112984052	sw22515	serine protease	1	29.703	10.1255	41.9	3
H9JY13	BGIBMGA014431	gi|112982747	sw22515	serine protease precursor	1	29.5881	10.228	40.64	3
H9JJ26	BGIBMGA009527	gi|512892102	sw07590	chymotrypsin precursor	—	19.4508	10.9019	11.73	2
H9JY12	BGIBMGA014430	gi|827550093	sw22515	collagenase-like	—	29.7029	10.1255	37.68	4
H9JY11	BGIBMGA014429	gi|112982747	sw22515	serine protease precursor	1	29.6609	10.0962	40.49	3
H9IW76	BGIBMGA001507	gi|512920426	sw13946	pancreatic triacylglycerol lipase-like	1	37.3451	9.5249	5.26	2
Q58I81	—	gi|112983352	sw17740	lipase-1	—	31.6816	9.11475	12.93	4
Q08JX1	BGIBMGA001173	gi|148298778	sw13473	alkaline nuclease precursor	1	50.8774	9.34912	24.05	9
H9J128	BGIBMGA003215	gi|827544279	sw18431	DAZ-associated protein 2-like isoform X2	—	23.2289	9.74463	7.27	2
H9JLC5	BGIBMGA010326	gi|512907850	sw01958	mitochondrial basic amino acids transporter-like isoform X2	—	30.8519	9.20264	2.72	2
H9J231	BGIBMGA003568	gi|512922116	sw00532	trypsin, alkaline A-like	1	27.7589	9.29053	31.64	6
H9IV93	BGIBMGA001173	gi|148298778	sw13473	alkaline nuclease	1	35.8931	9.26123	37.74	10
H9J230	BGIBMGA003567	gi|512922113	sw22668	trypsin, alkaline C-like,larval midgut digestive juice, Peptide	1	27.974	9.83252	35.94	7
H9JPA8	BGIBMGA011362	gi|512925035	sw08802	ovarian fibroin-like substance-1	1	97.0083	9.1001	1.37	3
H9J229	BGIBMGA003566	gi|512922120	sw21935	trypsin, alkaline C-like,larval midgut digestive juice, Peptide	1	27.927	9.29053	27.73	7
H9JY09	BGIBMGA014427	gi|512912576	sw21007	collagenase-like	1	30.064	9.21729	17.31	4
H9J232	BGIBMGA003569	gi|114051295	sw21893	trypsin-like protease	1	49.3939	9.14404	9.52	2
H9JJ27	BGIBMGA009528	gi|512892098	—	collagenase-like	—	25.6549	9.14404	11.34	2
Q9TXE6	—	gi|512939598	—	trypsin, alkaline A-like	—	25.3976	9.1001	43.53	4
H9JJ19	BGIBMGA009520	gi|512892062	sw01561	WD repeat domain phosphoinositide-interacting protein 4-like isoform X1	1	40.9944	9.64209	1.87	2
H9J8I4	BGIBMGA005826	gi|512896497	sw18990	15-hydroxyprostaglandin dehydrogenase	1	31.4437	9.08545	3.15	2
H9J5P0	BGIBMGA004830	gi|512894077	sw03365	carboxypeptidase B-like	—	75.7411	8.38232	7.61	4
H9J8U6	BGIBMGA005938	gi|512919031	—	uncharacterized protein LOC101739791 isoform X1	—	24.6626	8.48486	5.96	2
H9J267	BGIBMGA003604	gi|827555793	sw00532	LOW QUALITY PROTEIN: trypsin, alkaline C-like	—	13.4235	8.22119	55.08	4
H9JQT9	BGIBMGA011895	gi|512897627	sw01038	pancreatic triacylglycerol lipase-like	—	37.1888	8.57275	20.23	5
H9IW77	BGIBMGA001508	gi|512920430	—	ancreatic lipase-related protein 2-like	1	36.1241	8.48486	13.37	4
Q008X1	BGIBMGA014360	—	sw04645	putative defense protein precursor	1	18.4705	8.47021	12.28	2
H9JL75	BGIBMGA010276	gi|512927603	sw01127	trypsin, alkaline A-like	—	22.102	8.08936	8.37	2
H9IWK7	BGIBMGA001639	gi|512889347	sw11913	xaa-Pro aminopeptidase 1	—	84.2184	8.22119	3.33	2
H9JCY0	BGIBMGA007377	gi|512896531	sw01671	serine protease	1	31.3689	8.104	11.3	3
H9J0M9	BGIBMGA003066	gi|164448652	sw15302	ubiquinol-cytochrome c reductase	—	29.2762	8.80713	8.86	3
C0IRB4	BGIBMGA003608	gi|827555277	sw22910	elongation factor 1-alpha isoform X1	—	44.6663	8.48486	2.44	2
Q69FX2	BGIBMGA008221	gi|112984526	sw00887	promoting protein	1	17.1115	8.04541	19.48	3
Q2F5Z1	BGIBMGA009614	gi|114051964	sw18194	lysosomal thiol reductase IP30 isoform 1	1	25.583	8.104	9.21	2
H9JFI4	BGIBMGA008281	gi|512905475	sw20378	chymotrypsin-2-like	1	29.8772	8.29443	36.79	5
Q1HPW8	—	gi|114051802	—	chymotrypsin-like serine protease	1	31.5982	8.92432	3.72	2
H9IWD7	BGIBMGA001568	gi|827554401	sw04139	probable alpha-glucosidase Os06g0675700	—	38.6059	8.1626	2.37	2
H9JJ25	BGIBMGA009526	gi|512892110	sw07590	serine protease	—	29.0243	7.76709	7.89	2
H9J1U7	BGIBMGA003484	gi|827555532	sw08781	DNA-directed RNA polymerase II subunit RPB1	—	205.872	7.97217	0.48	4
D4QGC0	BGIBMGA004397	gi|525342977	sw17422	low molecular mass 30 kDa lipoprotein 19G1-like	1	27.3257	7.92822	24.05	3
A7LIK7	BGIBMGA004403	gi|162461355	sw19103	low molecular 30 kDa lipoprotein PBMHPC-23	1	29.9949	7.28369	27.97	2
Q2F644	BGIBMGA010400	gi|114050855	sw18759	triacylglycerol lipase	1	31.957	7.85498	17.97	4
H9JG67	BGIBMGA008514	gi|827551165	sw06092	transmembrane protease serine 9-like	1	30.8877	7.97217	20.75	5
H9JM38	BGIBMGA010590	gi|512920011	sw00838	trypsin, alkaline C-like	1	28.2653	7.78174	25.1	5
H9IX93	BGIBMGA001876	gi|827562702	sw13002	alpha-amylase 2-like	—	118.337	7.63525	2.92	3
H9IVT6	BGIBMGA001367	gi|512908819	sw10579	aldo-keto reductase AKR2E4-like	—	37.2066	7.59131	2.42	2
H9JDV4	BGIBMGA007701	gi|153791847	sw12312	abnormal wing disc-like protein	—	17.1708	7.34229	22.22	3
Q6Q2D6	BGIBMGA013852	gi|112982980	sw15534	serine protease inhibitor 4	1	46.2707	7.28369	20.73	9
H9JWD5	BGIBMGA013849	gi|112984548	sw18245	serine protease inhibitor 5 precursor	—	38.2498	7.45947	13.45	5
H9J730	BGIBMGA005322	gi|827560006	—	juvenile hormone esterase-like	—	21.0187	7.62061	9.44	2
H9JP12	BGIBMGA011266	gi|134925	sw12337	Sex-specific storage-protein 1	1	87.2084	7.13721	2.54	2
H9IVY4	BGIBMGA001415	gi|512920693	sw15357	polyubiquitin-A	—	102.336	7.69385	31.54	3
P10831	—	gi|124923	—	Chymotrypsin inhibitor SCI-I	—	7.06035	7.98682	11.29	2
C4B489	BGIBMGA004445	gi|229619532	sw01687	silk gland derived serine protease	1	42.0599	7.35693	11.48	4
H9JFI2	BGIBMGA008279	gi|380713852	sw20378	chymotrypsin-like proteinase	1	29.2597	7.26904	12.77	2
H9JHZ0	BGIBMGA009138	gi|827546627	sw13966	probable aminopeptidase NPEPL1	—	69.1358	7.31299	1.88	2
H9JPG9	BGIBMGA011424	gi|112983240	sw21709	transferrin	1	71.6057	7.06396	22.2	5
O97158	BGIBMGA011424	gi|112983240	sw21709	transferrin	1	75.6738	7.1958	18.65	12
B2ZDZ0	BGIBMGA009544	gi|187372908	sw08442	carboxylesterase CarE-12	1	64.118	7.09326	5.08	2
H9ISX5	BGIBMGA000353	gi|261245087	sw20413	beta-1,3-glucan recognition protein 4	1	42.0385	7.00537	24.8	4
G8GBC2	BGIBMGA012864	gi|379698954	sw17703	peptidoglycan recognition protein S3	1	22.3085	7.1665	12	2
Q95P97	BGIBMGA004865	gi|112983654	sw03364	Bombyrin	1	22.5236	7.48877	22.39	6
H9J4F5	BGIBMGA004395	gi|156119547	sw19103	low molecular mass 30 kDa lipoprotein 21G1 precursor	1	30.2231	7.32764	16.73	2
P09335	BGIBMGA004399	gi|156119320	sw19281	low molecular 30 kDa lipoprotein PBMHP-12 precursor	1	30.0159	7.28369	26.89	3
H9JPZ3	BGIBMGA011598	gi|512912084	sw08675	uncharacterized protein LOC101743598	1	16.2174	7.38623	7.48	2
H9JFI3	BGIBMGA008280	gi|827546423	sw19175	ovochymase-2-like	—	56.1825	6.99072	25.05	5
H9IVN9	BGIBMGA001320	gi|512910309	sw02096	trypsin alpha-3-like	1	29.1098	6.88818	24.35	9
O77046	—	gi|3721840	—	aminopeptidase N	—	109.111	6.80029	1.99	2
H9JBZ7	BGIBMGA007042	gi|827560887	sw00641	peroxidase	1	150.887	6.80029	0.67	2
D4QGB9	BGIBMGA004396	gi|827538304	sw22736	low molecular 30 kDa lipoprotein PBMHPC-19 isoform X1	1	27.3767	6.93213	11.81	4
C8C9T4	BGIBMGA000353	gi|261245087	sw20413	beta-1,3-glucan recognition protein 4	1	41.9835	6.94678	24.8	11
Q2F645	BGIBMGA014211	gi|114050833	sw00306	transketolase	—	67.342	6.87354	11.09	6
H9IVR7	BGIBMGA001348	gi|512908850	sw18815	aldo-keto reductase AKR2E4-like isoform X1	1	66.6052	6.99072	7.23	4
H9IZY3	BGIBMGA002818	gi|827536364	sw18122	thioredoxin reductase 1, mitochondrial isoform X2	—	49.7287	6.88818	9.96	5
D2KQN9	—	gi|270358644	—	serpin-4	1	44.4127	6.81494	21.63	9
B0FGV8	BGIBMGA013812	gi|164453000	sw20886	carboxylesterase CarE-7	1	63.1966	6.84424	13.01	8
H9IW75	BGIBMGA001506	gi|827554412	sw13946	LOW QUALITY PROTEIN: phospholipase A1 member A-like	1	31.988	6.63916	10.92	3
H9JTC9	BGIBMGA012791	gi|512917813	sw02387	collagenase	1	27.7619	6.771	2.82	2
H9JFX4	BGIBMGA008421	gi|512915380	sw09804	indole-3-acetaldehyde oxidase-like	—	134.091	6.7417	5.11	7
H9IZI4	BGIBMGA002669	gi|512931612	sw13529	lipase-1	1	67.5243	6.69775	22.44	11
H9J011	BGIBMGA002846	gi|827536292	sw21698	ester hydrolase C11orf54 homolog isoform X1	1	37.9525	6.59521	20.11	6
B0FPE7	BGIBMGA002349	gi|114052328	sw16392	hydroxypyruvate isomerase	—	29.151	6.55127	38.08	10
H9JCN9	BGIBMGA007285	gi|512905104	sw14331	ommochrome-binding protein	1	29.3691	6.53662	3.44	2
H9JSJ8	BGIBMGA012509	gi|512897002	sw00988	arylsulfatase B	1	46.4195	6.53662	2.66	2
H9JIX6	BGIBMGA009477	gi|512891959	sw02069	zinc carboxypeptidase-like	1	48.7418	6.53662	21.91	7
H9JIY6	BGIBMGA009487	gi|829569569	—	carboxypeptidase B-like precursor	1	48.1453	6.53662	12.15	6
Q0PVE2	BGIBMGA000866	gi|112982715	sw15088	aspartylglucosaminidase	—	38.2096	6.52197	9.12	3
Q08J22	BGIBMGA002907	gi|121951788	sw14555	Superoxide dismutase	1	18.2402	6.62451	10.47	2
H9B421	BGIBMGA007254	gi|112984054	sw08140	yellow-d	—	50.3981	6.37939	11.66	4
H9IYS1	BGIBMGA002186	gi|112982996	sw22002	thiol peroxiredoxin	—	22.0243	6.11279	9.28	2
A7BI63	BGIBMGA001307	gi|112982998	sw00530	Superoxide dismutase [Cu-Zn]	—	15.8229	6.11279	34.42	3
H9JPS6	BGIBMGA011531	gi|512932832	sw12115	uncharacterized protein LOC101743953	1	49.8087	6.40479	23.15	10
H9JFH1	BGIBMGA008268	gi|512905502	sw21227	xanthine dehydrogenase-like	—	318.055	6.41748	5.53	15
H9JCP0	BGIBMGA007286	gi|512905108	sw14331	ommochrome-binding protein-like	1	29.3851	6.34131	16.03	4
H9IWR3	BGIBMGA001695	gi|827537481	sw20948	lysosomal alpha-mannosidase-like, partial	—	73.2191	6.01123	2.46	2
H9IVS0	BGIBMGA001351	gi|512908815	sw22929	aldo-keto reductase AKR2E4-like	1	38.8683	6.12549	15.88	6
A4PHN6	BGIBMGA011646	gi|827558470	sw12034	beta-N-acetylglucosaminidase 1 isoform X1	1	69.6106	6.17627	16.37	9
H9JW43	BGIBMGA013756	gi|808692400	sw14766	chitin deacetylase 17, partial	1	43.3124	6.27783	12.83	5
B2ZZW3	BGIBMGA008824	gi|189332880	sw22719	alkaline phosphatase	1	60.433	6.0874	30.73	14
B2ZZX0	BGIBMGA008818	gi|255683281	sw18399	alkaline phosphatase	1	60.226	6.43018	30	14
Q60F93	BGIBMGA008910	gi|112983046	sw07559	molting fluid carboxypeptidase A	1	53.9461	6.0874	13.36	8
F8V3L0	BGIBMGA005447	gi|379698922	sw20328	gamma-glutamyl transpeptidase	—	54.1085	6.04932	7.09	2
H9J1E6	BGIBMGA003333	gi|512892815	sw21891	Moth pheromone-binding protein	1	41.0841	6.25244	3.05	2
H9JJV0	—	—	—	Uncharacterized protein	—	23.7861	6.40479	7.18	2
H9JEW3	BGIBMGA008060	gi|391353401	sw19250	aminopeptidase N precursor	1	109.075	6.22705	1.98	2
H9JKH3	BGIBMGA010024	gi|153792257	sw19432	trypsin-like protease precursor	1	28.1362	6.20166	21.01	6
H9JTC6	BGIBMGA012788	gi:512917821	sw22640	30kP protease A (43k peptide) precursor	1	60.4609	6.32861	18.57	9
H9JXD9	BGIBMGA014204	gi|512937706	—	uncharacterized protein LOC101742472	1	32.3839	6.16357	5.19	2
H9J5L9	BGIBMGA004809	gi|827540044	sw04106	uncharacterized protein LOC105842986	—	16.9609	6.15088	29.87	5
H9JIY5	BGIBMGA009486	gi|512891963	sw10048	carboxypeptidase B	—	46.5656	6.23975	2.69	2
H9IU42	BGIBMGA000772	gi|112983178	sw14035	juvenile hormone esterase 1	1	62.5893	6.17627	4.41	2
H9JTG9	BGIBMGA012831	gi|586946294	sw03548	Aldo-keto reductase 2E	—	34.3316	5.38916	2.6	2
A1YQ87	BGIBMGA005493	gi|148298800	sw19290	enolase	—	46.9922	5.92236	11.32	4
H9JCF2	BGIBMGA007153	gi|827544503	sw02494	glycosyl hydrolase family 31 protein	—	70.2419	5.38916	1.29	2
H9JL39	BGIBMGA010240	gi|10119784	sw19054	chitinase precursor	1	60.9305	5.2876	5.89	3
H9JI86	BGIBMGA009235	gi|827538575	sw11201	alpha-N-acetylglucosaminidase isoform X1	1	90.2404	5.92236	3.59	2
Q03383	—	gi|112983471	—	antichymotrypsin-1	1	44.5442	5.36377	35	14
H9JTY7	BGIBMGA012999	gi|827552840	sw14320	glucose dehydrogenase [FAD, quinone]-like	—	70.8046	5.77002	9.12	6
H9ISL2	BGIBMGA000239	gi|827559658	sw21485	peroxidase-like isoform X3	1	48.7974	5.13525	13.99	6
H9ISL1	BGIBMGA000238	gi|827559656	sw22797	peroxidase-like isoform X2	1	55.136	5.021	10.72	5
H9IS42	BGIBMGA000068	gi|827539516	sw09154	glucose dehydrogenase [FAD, quinone]-like	—	64.4653	5.04639	2.07	3
H9J822	BGIBMGA005664	gi|1398872	sw20972	trehalase	1	66.3731	5.021	11.05	9
P32358	—	gi|112984260	—	trehalase	1	66.5001	5.0083	11.57	9
H9J314	BGIBMGA003901	gi|827549891	sw19335	ATP synthase subunit beta, mitochondrial-like isoform X2	—	47.4619	5.2876	3.38	3
H9J1E4	BGIBMGA003331	gi|827539427	sw08456	inosine-uridine preferring nucleoside hydrolase	—	26.4972	5.08447	6.81	2
H9JWY4	BGIBMGA014049	gi|827549985	sw09780	ecto-nucleotidase isoform X1	—	196.01	5.32568	1.59	2
H9JDY2	BGIBMGA007729	gi|160333383	sw12611	serine protease inhibitor 6 precursor	1	46.3917	5.66846	17.19	9
H9JDG1	BGIBMGA007558	gi|827543067	sw10912	inter-alpha-trypsin inhibitor heavy chain H4-like isoform X2	1	83.7205	5.2876	2.25	2
C0J8F8	BGIBMGA013932	gi|226342878	sw16035	serine protease inhibitor 7	1	44.7048	5.07178	4.51	2
C0J8G2	BGIBMGA004955	gi|226342886	sw06689	serine protease inhibitor 13 precursor	—	49.1029	5.8208	5.99	3
C0J8H7	—	gi|226342914	—	serine protease inhibitor 28	—	40.2561	5.26221	5.65	2
H9IXK0	BGIBMGA001983	gi|14028769	sw19598	chymotrypsin inhibitor CI-8A, partial	1	41.8927	5.2749	38.2	15
H9JH30	BGIBMGA008827	gi|226342902	sw13114	serine protease inhibitor 20 precursor	1	39.5035	5.45264	5.97	2
H9J5E5	BGIBMGA004735	gi|226342900	sw22273	serine protease inhibitor 19 precursor	1	80.1448	5.64307	7.18	5
I3VR73	BGIBMGA008062	gi|389568588	sw12110	aminopeptidase N-2	1	108.146	5.46533	7.94	7
I3VR74	BGIBMGA008061	gi|389568590	sw16277	aminopeptidase N-3	1	100.836	5.70654	3.29	3
G8GBC4	BGIBMGA010023	gi|379698956	sw04391	trypsin-like serine protease	—	28.6535	5.56689	8.3	2
B5TZ28	BGIBMGA007915	gi|209571444	sw22496	hatching enzyme-like protein	1	33.4394	5.88428	19.39	5
H9JKL1	BGIBMGA010062	gi|512893869	sw19432	trypsin, alkaline A-like	1	28.2191	5.84619	20.23	5
H9J9I6	BGIBMGA006179	—	sw13293	dipeptidyl-peptidase	1	80.2139	5.2876	24.26	11
H9JUR3	BGIBMGA013276	gi|827538846	sw18892	carboxypeptidase B-like	1	50.6782	5.68115	11.01	4
H9IVJ5	BGIBMGA001275	gi|512913737	sw11374	carboxypeptidase Q-like	1	45.5813	5.63037	7.58	3
H9IVJ2	BGIBMGA001272	gi|827550729	sw20460	venom dipeptidyl peptidase 4-like	—	80.8386	5.16064	12.21	6
H9J5K7	BGIBMGA004797	gi|827540130	sw11839	zinc carboxypeptidase-like	1	43.3749	5.74463	4.44	2
H9JLE8	BGIBMGA010349	gi|512907882	sw06213	retinoid-inducible serine carboxypeptidase-like	—	40.5597	5.12256	3.84	2
H9JTB5	BGIBMGA012777	gi|512917885	sw14348	30kP protease A (43k peptide) precursor	1	39.9092	5.87158	20.78	6
H9IWK8	BGIBMGA001640	gi|512889347	sw04818	xaa-Pro aminopeptidase 1	—	30.3574	5.5415	8.93	2
H9JKA2	BGIBMGA009953	gi|253809709	—	antitrypsin isoform 1	—	37.7224	5.33838	28.07	11
H9JES0	BGIBMGA008017	gi|112983996	sw10041	aminopeptidase N precursor	1	106.348	5.78271	5.11	4
H9JEW2	BGIBMGA008059	gi|112983238	sw03042	aminopeptidase N precursor	1	207.496	5.70654	4.43	8
H9JG68	BGIBMGA008515	gi|827551165	sw01352	transmembrane protease serine 9-like	1	30.9748	5.8335	3.77	2
E5EVW3	BGIBMGA004454	gi|312597594	sw09130	30kDa protein	—	27.8054	5.16064	10.92	3
H9B449	BGIBMGA010877	gi|829569743	sw21266	microvitellogenin-like	—	33.0017	5.66846	19.23	2
H9B445	BGIBMGA010876	gi|525342911	sw22741	low molecular mass 30 kDa lipoprotein 19G1-like	—	49.7398	5.84619	19.5	8
H9B460	BGIBMGA008165	gi|379046528	sw21266	30K protein 27	—	35.425	5.87158	13.64	5
Q9BMQ7	BGIBMGA012792	gi|112983142	sw02144	35kDa protease	1	34.5451	5.65576	26.84	6
H9JF44	BGIBMGA008141	gi|190341028	sw05060	alpha-esterase 49 precursor	1	54.2444	5.03369	5.57	2
H9IU44	BGIBMGA000774	gi|306518658	sw00495	carboxyl/cholinesterase 6 precursor	1	63.7692	5.60498	3.18	2
H9JE19	BGIBMGA007766	gi|827552570	sw04248	glycerophosphodiester phosphodiesterase GDPD6-like	—	41.9433	5.45264	10.58	3
H9IWJ8	BGIBMGA001630	gi|827537717	sw15854	cholinesterase 2-like isoform X2	—	54.1659	5.08447	5.58	3
H9J064	BGIBMGA002899	gi|512885939	sw20245	esterase FE4-like	1	52.9308	5.46533	4.84	2
H9JDE9	BGIBMGA007546	gi|512899311	sw06448	esterase FE4-like	—	61.663	5.49072	2.73	2
H9J067	BGIBMGA002902	gi|512885517	sw20245	esterase FE4-like	1	59.631	5.021	4.32	2
H9JSN7	BGIBMGA012548	gi|512901857	sw06761	sphingomyelin phosphodiesterase 1-like	—	74.7849	5.61768	6.73	4
B1Q137	—	gi|170284246	—	carboxylesterase CarE-8 variant 1	—	61.2568	5.23682	16.51	4
H9J5L6	BGIBMGA004806	gi|827539959	sw18768	chlorophyllide A binding protein isoform X2	1	315.277	5.2876	24.25	58
H9JW44	BGIBMGA013757	gi|512894648	sw17834	peritrophic membrane chitin binding protein	1	41.157	5.63037	9.89	4
H9JUP8	BGIBMGA013261	gi|512891705	sw22049	phosphatidylethanolamine binding protein isoform 1	—	20.2435	5.56689	8.74	2
C0SQ80	BGIBMGA008354	gi|226000891	sw22119	odorant binding protein	1	15.982	5.03369	6	2
Q2F5R6	BGIBMGA012944	gi|112982878	sw22549	fatty acid binding protein	—	15.0056	5.36377	7.58	2
O97363	BGIBMGA002288	gi|112983062	sw20833	Lipopolysaccharide binding protein	1	35.1811	5.56689	5.43	2
S5M110	BGIBMGA005577	gi|525328807	sw17388	truncated actin-4	—	20.7903	5.52881	26.32	4
Q8N0P2	BGIBMGA002381	gi|112982828	sw22917	heat shock cognate protein	—	71.1312	5.46533	2.16	2
Q1HPY8	—	gi|827548969	—	immune-related protein	1	20.7194	5.63037	16.76	3
C4PAW6	BGIBMGA008736	gi|69146821	sw07814	hemolin	1	44.8219	5.26221	11.46	4
H9JRR1	BGIBMGA012221	gi|512911580	sw18818	transferrin-like	1	81.057	5.2876	4.55	3
H9JY51	BGIBMGA014469	gi|827563145	sw01523	uncharacterized protein LOC101738727	—	48.8008	5.46533	5.12	2
H9JNH1	BGIBMGA011074	gi|827536523	sw13853	uncharacterized protein LOC101742914	1	23.3274	5.08447	12.98	3
H9JN76	BGIBMGA010979	gi|512902786	sw18577	uncharacterized protein LOC101738880 isoform X2	1	23.4725	5.41455	40.37	9
H9JT75	BGIBMGA012737	gi|827546339	sw06770	uncharacterized protein LOC105841592	1	40.1479	5.66846	8.83	3
H9JXN1	BGIBMGA014298	gi|512938270	sw22520	uncharacterized protein LOC101744440	1	27.838	5.09717	32.28	6
H9JGX1	BGIBMGA008768	gi|112982932	sw03108	ferritin	1	19.5137	5.60498	12.14	2
H9IZ41	BGIBMGA002526	gi|112983824	sw00643	ecdysteroid-inducible angiotensin-converting enzyme-related gene product precursor	1	74.8656	5.52881	11.57	8
H9JBG1	BGIBMGA006856	gi|827543440	sw18249	LOW QUALITY PROTEIN: notch-like protein isoform X1	—	2003.43	5.09717	0.17	4
H9JTY2	BGIBMGA012994	gi|512917542	sw17822	vanin-like protein 2 isoform X1	—	109.224	5.63037	6.3	5
H9JK60	BGIBMGA009911	gi|512895440	sw11176	ubiquitin-like modifier-activating enzyme 1	—	116.242	5.66846	0.77	3
H9JXV1	BGIBMGA014369	gi|827549382	sw01980 sw04503	prostatic acid phosphatase-like	1	42.5532	5.13525	7.61	4
H9JT78	BGIBMGA012740	gi|827546397	sw20315	peroxidase-like	1	67.7997	5.21143	6.7	4
P82204	BGIBMGA000559	gi|187281708	sw11392	triosephosphate isomerase	—	26.7619	5.93506	33.87	7
C7EPE2	BGIBMGA000158	gi|298717078	sw16532	Ecdysone oxidase	—	61.7666	4.89404	23.05	13
Q86D78	BGIBMGA003512	gi|112983036	sw08497	beta-glucosidase	1	55.561	4.97021	1.83	3
B2DD57	BGIBMGA005696	gi|187281652	sw03428	beta-fructofuranosidase	1	55.9065	4.94482	2.66	2
A0A077JI83	BGIBMGA006066	gi|829569719	sw14787	maltase A1	—	69.3351	4.98291	9.41	6
H9IWD8	BGIBMGA001569	—	sw08627	probable alpha-glucosidase	—	58.4954	4.69092	1.38	2
H9JTK9	BGIBMGA012871	gi|512917392	sw07439	apyrase-like	—	54.4952	4.97021	7.17	3
H9JL90	BGIBMGA010291	gi|827558252	sw18439	apyrase isoform X1	—	56.129	4.98291	1.37	2
H9JTT5	BGIBMGA012947	gi|827553079	sw15793	apyrase-like	—	19.9229	4.80518	5.08	2
P07481	—	gi|187281800	—	chymotrypsin inhibitor SCI-III	1	7.11306	4.1958	14.29	2
Q9NGS0	—	gi|112983210	—	serine protease inhibitor 2	—	41.7242	4.99561	24.87	9
P81902	—	gi|112983122	—	trypsin inhibitor	1	6.02266	4.33545	16.36	2
C0J8G5	BGIBMGA003292	gi|226342892	sw19551	serine protease inhibitor 16	1	44.3403	4.77979	25.77	4
C0J8H1	—	gi|226342906	—	serine protease inhibitor 22	1	43.999	4.57666	19.13	2
A0MNW6	BGIBMGA011218	gi|116829962	sw05730	carboxylesterase	—	71.4991	4.86865	1.72	2
C0J8G7	—	gi|226342898	—	serine protease inhibitor 18	1	43.9859	4.55127	18.88	7
B1Q138	—	gi|170284248	—	carboxylesterase CarE-8 variant 2	1	50.0342	4.93213	19.42	3
H9IU46	BGIBMGA000776	gi|512903792	sw03795	juvenile hormone esterase-like	1	63.6849	4.85596	5.42	3
H9JDX3	BGIBMGA007720	gi|827551810	sw17678	serine protease inhibitor 2 isoform X1	—	38.6757	4.76709	22.99	8
H9IT95	BGIBMGA000475	gi|112983032	sw12517	calreticulin precursor	1	45.7561	4.65283	4.02	2
H9JUE4	BGIBMGA013157	gi|112984336	sw18239	ribosomal protein P2	—	11.5449	4.7417	17.86	2
Q9XY09	BGIBMGA013616	gi|112982685	—	cadherin-like membrane protein	1	193.196	4.64014	8.63	11
H9J1D8	BGIBMGA003325	gi|512892851	sw13194	uncharacterized protein LOC101735451	—	22.9941	4.56396	9.91	2
Q75VN3	BGIBMGA003073	gi|112982880	sw22898	translationally-controlled tumor protein homolog	—	19.8467	4.77979	9.88	2
H9IYN2	BGIBMGA002366	gi|512908739	sw08755	ncharacterized protein LOC101742057	—	35.9365	4.56396	14.63	4
H9JFQ1	BGIBMGA008348	—	sw05869	Patched (PF02460), niemann-pick C1	—	247.108	4.94482	1.45	2
H9J3M9	BGIBMGA004116	gi|512889990	—	uncharacterized protein LOC101738780	—	12.7925	4.85596	46.55	6
H9J1D9	BGIBMGA003326	gi|512892847	sw22520	uncharacterized protein LOC101735309	1	24.2372	4.70361	32.59	5
B9VJ79	BGIBMGA003323	gi|375151601	sw08572	putative membrane protein	1	24.5797	4.85596	21.15	6
H9IX15	BGIBMGA001798	gi|827537649	sw00519	uncharacterized protein LOC101744060	1	98.8035	4.81787	1.1	3
H9J1D5	BGIBMGA003322	gi|827539422	sw13125	uncharacterized protein LOC101735588	1	24.8101	4.80518	45.13	9
H9IT08	BGIBMGA000387	gi:827559568	sw05903	uncharacterized protein LOC101739891 isoform X1	—	231.915	4.85596	7.78	13
H9JBF1	BGIBMGA006846	—	sw05458	uncharacterized protein	—	334.823	4.38623	0.56	2
H9JCD8	BGIBMGA007183	gi|512901059	sw04538	kallikrein-1-like	—	25.156	3.89111	11.39	2
