# Supplementary material for: iTRAQ-Based Quantitative Proteomic Analysis of Digestive Juice across the First 48 Hours of the Fifth Instar in Silkworm Larvae
Source: Int J Mol Sci. 2019 Dec 4;20(24):6113. doi: 10.3390/ijms20246113 (PMC6940845; doi:10.3390/ijms20246113)
Supplement: Supplementary file 1 [file ijms-20-06113-s001.zip › supplementary files/Table S2 Gene ontology (GO) enrichment analysis of DEPs from DJ24h compared with DJ0h.xlsx]

## Sheet: BP
Level	GO_ID	Term	Type	Seqs_Num	Sequences
1	GO:0008150	biological_process	Biological Process	30	B2ZZX0, F8V3L0, H9IXK0, H9JES0, P10831, O97158, B5TZ28, Q2F5R6, H9JK60, H9IWK8, Q86D78, Q008X1, H9JJ25, H9JJ26, Q9XY09, H9JTY2, H9J232, H9ISX5, H9JW44, H9JBZ7, I3VR74, Q03383, H9JL75, H9JKL1, H9IS42, H9JJ19, H9JL39, H9JM38, H9J822, H9JT78
2	GO:0009987	cellular process	Biological Process	10	B2ZZX0, F8V3L0, H9JBZ7, H9IXK0, P10831, H9JJ19, H9J822, Q03383, H9JK60, H9JT78
2	GO:0022610	biological adhesion	Biological Process	1	Q9XY09
2	GO:0050789	regulation of biological process	Biological Process	3	H9IXK0, P10831, Q03383
2	GO:0098754	detoxification	Biological Process	2	H9JBZ7, H9JT78
2	GO:0008152	metabolic process	Biological Process	25	B2ZZX0, F8V3L0, H9IXK0, P10831, H9JES0, B5TZ28, H9JK60, H9IWK8, Q86D78, H9JJ25, H9JJ26, H9JTY2, H9ISX5, H9J232, H9JW44, H9JBZ7, I3VR74, Q03383, H9JL75, H9JKL1, H9IS42, H9JL39, H9JM38, H9J822, H9JT78
2	GO:0065007	biological regulation	Biological Process	4	H9IXK0, P10831, O97158, Q03383
2	GO:0051179	localization	Biological Process	2	O97158, Q2F5R6
2	GO:0048519	negative regulation of biological process	Biological Process	3	H9IXK0, P10831, Q03383
2	GO:0050896	response to stimulus	Biological Process	3	Q008X1, H9JBZ7, H9JT78
2	GO:0044699	single-organism process	Biological Process	4	H9JBZ7, H9IS42, H9J822, H9JT78
2	GO:0002376	immune system process	Biological Process	1	Q008X1
3	GO:0051234	establishment of localization	Biological Process	2	O97158, Q2F5R6
3	GO:0009605	response to external stimulus	Biological Process	1	Q008X1
3	GO:0065008	regulation of biological quality	Biological Process	1	O97158
3	GO:0007155	cell adhesion	Biological Process	1	Q9XY09
3	GO:0006914	autophagy	Biological Process	1	H9JJ19
3	GO:0009056	catabolic process	Biological Process	1	H9JL39
3	GO:0009607	response to biotic stimulus	Biological Process	1	Q008X1
3	GO:0009892	negative regulation of metabolic process	Biological Process	3	H9IXK0, P10831, Q03383
3	GO:0044238	primary metabolic process	Biological Process	19	H9IXK0, P10831, I3VR74, H9JES0, B5TZ28, Q03383, H9JK60, H9IWK8, Q86D78, H9JL75, H9JKL1, H9JJ25, H9JJ26, H9ISX5, H9J232, H9JL39, H9JM38, H9JW44, H9J822
3	GO:0006950	response to stress	Biological Process	3	Q008X1, H9JBZ7, H9JT78
3	GO:1990748	cellular detoxification	Biological Process	2	H9JBZ7, H9JT78
3	GO:0006955	immune response	Biological Process	1	Q008X1
3	GO:0044237	cellular metabolic process	Biological Process	7	B2ZZX0, F8V3L0, H9IXK0, P10831, H9J822, Q03383, H9JK60
3	GO:0042221	response to chemical	Biological Process	2	H9JBZ7, H9JT78
3	GO:0044763	single-organism cellular process	Biological Process	1	H9J822
3	GO:0071704	organic substance metabolic process	Biological Process	20	F8V3L0, H9IXK0, P10831, I3VR74, H9JES0, B5TZ28, Q03383, H9JK60, H9IWK8, Q86D78, H9JL75, H9JKL1, H9JJ25, H9JJ26, H9J232, H9ISX5, H9JM38, H9JL39, H9JW44, H9J822
3	GO:0048523	negative regulation of cellular process	Biological Process	3	H9IXK0, P10831, Q03383
3	GO:0065009	regulation of molecular function	Biological Process	3	H9IXK0, P10831, Q03383
3	GO:0044710	single-organism metabolic process	Biological Process	4	H9JBZ7, H9IS42, H9J822, H9JT78
3	GO:0050794	regulation of cellular process	Biological Process	3	H9IXK0, P10831, Q03383
3	GO:0019222	regulation of metabolic process	Biological Process	3	H9IXK0, P10831, Q03383
3	GO:0006807	nitrogen compound metabolic process	Biological Process	3	F8V3L0, H9JTY2, H9JL39
4	GO:0055114	oxidation-reduction process	Biological Process	3	H9JBZ7, H9IS42, H9JT78
4	GO:0098609	cell-cell adhesion	Biological Process	1	Q9XY09
4	GO:0044092	negative regulation of molecular function	Biological Process	3	H9IXK0, P10831, Q03383
4	GO:1901564	organonitrogen compound metabolic process	Biological Process	2	F8V3L0, H9JL39
4	GO:1901135	carbohydrate derivative metabolic process	Biological Process	1	H9JL39
4	GO:0031323	regulation of cellular metabolic process	Biological Process	3	H9IXK0, P10831, Q03383
4	GO:0044260	cellular macromolecule metabolic process	Biological Process	4	H9IXK0, P10831, Q03383, H9JK60
4	GO:0042592	homeostatic process	Biological Process	1	O97158
4	GO:0005984	disaccharide metabolic process	Biological Process	1	H9J822
4	GO:0010605	negative regulation of macromolecule metabolic process	Biological Process	3	H9IXK0, P10831, Q03383
4	GO:0043170	macromolecule metabolic process	Biological Process	15	H9IXK0, P10831, I3VR74, H9JES0, B5TZ28, Q03383, H9JK60, H9IWK8, H9JL75, H9JKL1, H9JJ25, H9JJ26, H9J232, H9JM38, H9JL39
4	GO:0080090	regulation of primary metabolic process	Biological Process	3	H9IXK0, P10831, Q03383
4	GO:0034641	cellular nitrogen compound metabolic process	Biological Process	1	F8V3L0
4	GO:0006575	cellular modified amino acid metabolic process	Biological Process	1	F8V3L0
4	GO:0045087	innate immune response	Biological Process	1	Q008X1
4	GO:0005975	carbohydrate metabolic process	Biological Process	5	Q86D78, H9ISX5, H9JL39, H9J822, H9JW44
4	GO:0060255	regulation of macromolecule metabolic process	Biological Process	3	H9IXK0, P10831, Q03383
4	GO:0006793	phosphorus metabolic process	Biological Process	1	B2ZZX0
4	GO:0050790	regulation of catalytic activity	Biological Process	3	H9IXK0, P10831, Q03383
4	GO:0031324	negative regulation of cellular metabolic process	Biological Process	3	H9IXK0, P10831, Q03383
4	GO:0098869	cellular oxidant detoxification	Biological Process	2	H9JBZ7, H9JT78
4	GO:0006952	defense response	Biological Process	1	Q008X1
4	GO:0043207	response to external biotic stimulus	Biological Process	1	Q008X1
4	GO:0009636	response to toxic substance	Biological Process	2	H9JBZ7, H9JT78
4	GO:1901575	organic substance catabolic process	Biological Process	1	H9JL39
4	GO:0006979	response to oxidative stress	Biological Process	2	H9JBZ7, H9JT78
4	GO:0006810	transport	Biological Process	2	O97158, Q2F5R6
4	GO:0044723	single-organism carbohydrate metabolic process	Biological Process	1	H9J822
4	GO:0006790	sulfur compound metabolic process	Biological Process	1	F8V3L0
4	GO:0044262	cellular carbohydrate metabolic process	Biological Process	1	H9J822
4	GO:0019538	protein metabolic process	Biological Process	14	H9IXK0, P10831, I3VR74, H9JES0, B5TZ28, Q03383, H9JK60, H9IWK8, H9JL75, H9JKL1, H9JJ25, H9JJ26, H9J232, H9JM38
5	GO:0044267	cellular protein metabolic process	Biological Process	4	H9IXK0, P10831, Q03383, H9JK60
5	GO:0051707	response to other organism	Biological Process	1	Q008X1
5	GO:0032269	negative regulation of cellular protein metabolic process	Biological Process	3	H9IXK0, P10831, Q03383
5	GO:0048878	chemical homeostasis	Biological Process	1	O97158
5	GO:0098742	cell-cell adhesion via plasma-membrane adhesion molecules	Biological Process	1	Q9XY09
5	GO:0098542	defense response to other organism	Biological Process	1	Q008X1
5	GO:0006022	aminoglycan metabolic process	Biological Process	1	H9JL39
5	GO:0006749	glutathione metabolic process	Biological Process	1	F8V3L0
5	GO:0043086	negative regulation of catalytic activity	Biological Process	3	H9IXK0, P10831, Q03383
5	GO:0036211	protein modification process	Biological Process	1	H9JK60
5	GO:0043603	cellular amide metabolic process	Biological Process	1	F8V3L0
5	GO:0006508	proteolysis	Biological Process	13	H9IXK0, P10831, I3VR74, H9JES0, B5TZ28, Q03383, H9IWK8, H9JL75, H9JKL1, H9JJ25, H9JJ26, H9J232, H9JM38
5	GO:0009311	oligosaccharide metabolic process	Biological Process	1	H9J822
5	GO:0032268	regulation of cellular protein metabolic process	Biological Process	3	H9IXK0, P10831, Q03383
5	GO:1901565	organonitrogen compound catabolic process	Biological Process	1	H9JL39
5	GO:0051336	regulation of hydrolase activity	Biological Process	3	H9IXK0, P10831, Q03383
5	GO:0006811	ion transport	Biological Process	1	O97158
5	GO:0051246	regulation of protein metabolic process	Biological Process	3	H9IXK0, P10831, Q03383
5	GO:1901136	carbohydrate derivative catabolic process	Biological Process	1	H9JL39
5	GO:0006518	peptide metabolic process	Biological Process	1	F8V3L0
5	GO:0051248	negative regulation of protein metabolic process	Biological Process	3	H9IXK0, P10831, Q03383
5	GO:0005991	trehalose metabolic process	Biological Process	1	H9J822
5	GO:0006040	amino sugar metabolic process	Biological Process	1	H9JL39
5	GO:0043412	macromolecule modification	Biological Process	1	H9JK60
5	GO:0009057	macromolecule catabolic process	Biological Process	1	H9JL39
5	GO:0006796	phosphate-containing compound metabolic process	Biological Process	1	B2ZZX0
6	GO:0006026	aminoglycan catabolic process	Biological Process	1	H9JL39
6	GO:0006464	cellular protein modification process	Biological Process	1	H9JK60
6	GO:0016311	dephosphorylation	Biological Process	1	B2ZZX0
6	GO:0050801	ion homeostasis	Biological Process	1	O97158
6	GO:0006030	chitin metabolic process	Biological Process	1	H9JL39
6	GO:0052547	regulation of peptidase activity	Biological Process	3	H9IXK0, P10831, Q03383
6	GO:0042832	defense response to protozoan	Biological Process	1	Q008X1
6	GO:0001562	response to protozoan	Biological Process	1	Q008X1
6	GO:0042742	defense response to bacterium	Biological Process	1	Q008X1
6	GO:0051346	negative regulation of hydrolase activity	Biological Process	3	H9IXK0, P10831, Q03383
6	GO:0045861	negative regulation of proteolysis	Biological Process	3	H9IXK0, P10831, Q03383
6	GO:1901071	glucosamine-containing compound metabolic process	Biological Process	1	H9JL39
6	GO:0030162	regulation of proteolysis	Biological Process	3	H9IXK0, P10831, Q03383
6	GO:0046348	amino sugar catabolic process	Biological Process	1	H9JL39
6	GO:0007156	homophilic cell adhesion via plasma membrane adhesion molecules	Biological Process	1	Q9XY09
6	GO:0009617	response to bacterium	Biological Process	1	Q008X1
7	GO:0055080	cation homeostasis	Biological Process	1	O97158
7	GO:1901072	glucosamine-containing compound catabolic process	Biological Process	1	H9JL39
7	GO:0006032	chitin catabolic process	Biological Process	1	H9JL39
7	GO:0098771	inorganic ion homeostasis	Biological Process	1	O97158
7	GO:0052548	regulation of endopeptidase activity	Biological Process	3	H9IXK0, P10831, Q03383
7	GO:0010466	negative regulation of peptidase activity	Biological Process	3	H9IXK0, P10831, Q03383
8	GO:0055065	metal ion homeostasis	Biological Process	1	O97158
8	GO:0010951	negative regulation of endopeptidase activity	Biological Process	3	H9IXK0, P10831, Q03383
9	GO:0055076	transition metal ion homeostasis	Biological Process	1	O97158
10	GO:0055072	iron ion homeostasis	Biological Process	1	O97158

## Sheet: MF
Level	GO_ID	Term	Type	Seqs_Num	Sequences
1	GO:0003674	molecular_function	Molecular Function	41	H9JSN7, B2ZZX0, F8V3L0, H9IXK0, H9JES0, P10831, O97158, Q2F5R6, B5TZ28, H9JK60, H9IWK8, Q86D78, H9JJ25, H9JJ26, Q9XY09, H9JTY2, H9ISX5, H9J232, H9IV93, H9IW77, H9JW44, H9JDE9, B1Q138, H9JBZ7, B1Q137, I3VR74, H9JFX4, Q03383, H9IWD7, Q58I81, H9JL75, H9JCF2, H9JKL1, H9J267, H9J067, H9JL39, H9IS42, H9JM38, H9J822, H9IU46, H9JT78
2	GO:0016209	antioxidant activity	Molecular Function	2	H9JBZ7, H9JT78
2	GO:0003824	catalytic activity	Molecular Function	34	H9JSN7, B2ZZX0, F8V3L0, H9JES0, B5TZ28, H9IWK8, H9JK60, Q86D78, H9JJ25, H9JJ26, H9JTY2, H9ISX5, H9IV93, H9J232, H9IW77, H9JDE9, H9JW44, B1Q138, B1Q137, H9JBZ7, I3VR74, H9IWD7, Q58I81, H9JL75, H9JCF2, H9JKL1, H9J267, H9J067, H9JL39, H9IS42, H9JM38, H9J822, H9IU46, H9JT78
2	GO:0098772	molecular function regulator	Molecular Function	3	H9IXK0, P10831, Q03383
2	GO:0005215	transporter activity	Molecular Function	1	Q2F5R6
2	GO:0005488	binding	Molecular Function	15	B2ZZX0, H9JBZ7, I3VR74, H9JES0, H9JFX4, O97158, Q2F5R6, B5TZ28, H9IWK8, H9JK60, Q9XY09, H9IV93, H9JL39, H9IS42, H9JT78
3	GO:0016491	oxidoreductase activity	Molecular Function	3	H9JBZ7, H9IS42, H9JT78
3	GO:0030234	enzyme regulator activity	Molecular Function	3	H9IXK0, P10831, Q03383
3	GO:0036094	small molecule binding	Molecular Function	2	H9IS42, H9JK60
3	GO:0008289	lipid binding	Molecular Function	1	Q2F5R6
3	GO:0097159	organic cyclic compound binding	Molecular Function	5	H9JBZ7, H9IV93, H9IS42, H9JK60, H9JT78
3	GO:0016874	ligase activity	Molecular Function	1	H9JK60
3	GO:0016787	hydrolase activity	Molecular Function	28	H9JSN7, B2ZZX0, H9JES0, B5TZ28, H9IWK8, Q86D78, H9JJ25, H9JJ26, H9JTY2, H9J232, H9ISX5, H9IV93, H9IW77, H9JW44, H9JDE9, B1Q138, B1Q137, I3VR74, Q58I81, H9JL75, H9JCF2, H9JKL1, H9J267, H9J067, H9JM38, H9JL39, H9J822, H9IU46
3	GO:0097367	carbohydrate derivative binding	Molecular Function	2	H9JL39, H9JK60
3	GO:0048037	cofactor binding	Molecular Function	1	H9IS42
3	GO:0043167	ion binding	Molecular Function	10	B2ZZX0, Q9XY09, H9IV93, I3VR74, H9JES0, H9IS42, O97158, B5TZ28, H9IWK8, H9JK60
3	GO:0016740	transferase activity	Molecular Function	1	F8V3L0
3	GO:0005515	protein binding	Molecular Function	1	Q9XY09
3	GO:0004601	peroxidase activity	Molecular Function	2	H9JBZ7, H9JT78
3	GO:1901363	heterocyclic compound binding	Molecular Function	5	H9JBZ7, H9IV93, H9IS42, H9JK60, H9JT78
4	GO:0016684	oxidoreductase activity, acting on peroxide as acceptor	Molecular Function	2	H9JBZ7, H9JT78
4	GO:0008233	peptidase activity	Molecular Function	11	H9JL75, H9JKL1, H9JJ25, H9JJ26, H9J267, H9J232, H9JM38, I3VR74, H9JES0, B5TZ28, H9IWK8
4	GO:0008061	chitin binding	Molecular Function	1	H9JL39
4	GO:0043169	cation binding	Molecular Function	8	B2ZZX0, Q9XY09, H9IV93, I3VR74, H9JES0, O97158, B5TZ28, H9IWK8
4	GO:0016879	ligase activity, forming carbon-nitrogen bonds	Molecular Function	1	H9JK60
4	GO:0016810	hydrolase activity, acting on carbon-nitrogen (but not peptide) bonds	Molecular Function	2	H9JTY2, H9JW44
4	GO:0017171	serine hydrolase activity	Molecular Function	6	H9JL75, H9JKL1, H9JJ25, H9JJ26, H9J232, H9JM38
4	GO:0016614	oxidoreductase activity, acting on CH-OH group of donors	Molecular Function	1	H9IS42
4	GO:0016798	hydrolase activity, acting on glycosyl bonds	Molecular Function	4	Q86D78, H9ISX5, H9JL39, H9J822
4	GO:0046906	tetrapyrrole binding	Molecular Function	2	H9JBZ7, H9JT78
4	GO:0043168	anion binding	Molecular Function	2	H9IS42, H9JK60
4	GO:0016746	transferase activity, transferring acyl groups	Molecular Function	1	F8V3L0
4	GO:0016877	ligase activity, forming carbon-sulfur bonds	Molecular Function	1	H9JK60
4	GO:1901265	nucleoside phosphate binding	Molecular Function	2	H9IS42, H9JK60
4	GO:0004857	enzyme inhibitor activity	Molecular Function	3	H9IXK0, P10831, Q03383
4	GO:0050662	coenzyme binding	Molecular Function	1	H9IS42
4	GO:0001882	nucleoside binding	Molecular Function	1	H9JK60
4	GO:0016788	hydrolase activity, acting on ester bonds	Molecular Function	3	B2ZZX0, Q58I81, H9IW77
4	GO:0000166	nucleotide binding	Molecular Function	2	H9IS42, H9JK60
4	GO:0003676	nucleic acid binding	Molecular Function	1	H9IV93
4	GO:0061134	peptidase regulator activity	Molecular Function	3	H9IXK0, P10831, Q03383
4	GO:0032553	ribonucleotide binding	Molecular Function	1	H9JK60
5	GO:0052689	carboxylic ester hydrolase activity	Molecular Function	2	Q58I81, H9IW77
5	GO:0061135	endopeptidase regulator activity	Molecular Function	3	H9IXK0, P10831, Q03383
5	GO:0004553	hydrolase activity, hydrolyzing O-glycosyl compounds	Molecular Function	4	Q86D78, H9ISX5, H9JL39, H9J822
5	GO:0017076	purine nucleotide binding	Molecular Function	1	H9JK60
5	GO:0050660	flavin adenine dinucleotide binding	Molecular Function	1	H9IS42
5	GO:0020037	heme binding	Molecular Function	2	H9JBZ7, H9JT78
5	GO:0070011	peptidase activity, acting on L-amino acid peptides	Molecular Function	10	H9JL75, H9JKL1, H9JJ25, H9JJ26, H9J232, H9JM38, I3VR74, H9JES0, B5TZ28, H9IWK8
5	GO:0032555	purine ribonucleotide binding	Molecular Function	1	H9JK60
5	GO:0030414	peptidase inhibitor activity	Molecular Function	3	H9IXK0, P10831, Q03383
5	GO:0016881	acid-amino acid ligase activity	Molecular Function	1	H9JK60
5	GO:0001883	purine nucleoside binding	Molecular Function	1	H9JK60
5	GO:0032549	ribonucleoside binding	Molecular Function	1	H9JK60
5	GO:0042578	phosphoric ester hydrolase activity	Molecular Function	1	B2ZZX0
5	GO:0046872	metal ion binding	Molecular Function	8	B2ZZX0, Q9XY09, H9IV93, I3VR74, H9JES0, O97158, B5TZ28, H9IWK8
5	GO:0016755	transferase activity, transferring amino-acyl groups	Molecular Function	1	F8V3L0
5	GO:0035639	purine ribonucleoside triphosphate binding	Molecular Function	1	H9JK60
5	GO:0008641	small protein activating enzyme activity	Molecular Function	1	H9JK60
5	GO:0008236	serine-type peptidase activity	Molecular Function	6	H9JL75, H9JKL1, H9JJ25, H9JJ26, H9J232, H9JM38
5	GO:0016811	hydrolase activity, acting on carbon-nitrogen (but not peptide) bonds, in linear amides	Molecular Function	1	H9JTY2
6	GO:0030554	adenyl nucleotide binding	Molecular Function	1	H9JK60
6	GO:0004175	endopeptidase activity	Molecular Function	7	H9JL75, H9JKL1, H9JJ25, H9JJ26, H9J232, H9JM38, B5TZ28
6	GO:0003840	gamma-glutamyltransferase activity	Molecular Function	1	F8V3L0
6	GO:0004568	chitinase activity	Molecular Function	1	H9JL39
6	GO:0008237	metallopeptidase activity	Molecular Function	3	I3VR74, H9JES0, B5TZ28
6	GO:0004866	endopeptidase inhibitor activity	Molecular Function	3	H9IXK0, P10831, Q03383
6	GO:0004252	serine-type endopeptidase activity	Molecular Function	6	H9JL75, H9JKL1, H9JJ25, H9JJ26, H9J232, H9JM38
6	GO:0005509	calcium ion binding	Molecular Function	1	Q9XY09
6	GO:0046914	transition metal ion binding	Molecular Function	3	I3VR74, H9JES0, B5TZ28
6	GO:0016791	phosphatase activity	Molecular Function	1	B2ZZX0
6	GO:0015927	trehalase activity	Molecular Function	1	H9J822
6	GO:0008238	exopeptidase activity	Molecular Function	3	I3VR74, H9JES0, H9IWK8
6	GO:0032559	adenyl ribonucleotide binding	Molecular Function	1	H9JK60
6	GO:0032550	purine ribonucleoside binding	Molecular Function	1	H9JK60
6	GO:0005524	ATP binding	Molecular Function	1	H9JK60
7	GO:0004035	alkaline phosphatase activity	Molecular Function	1	B2ZZX0
7	GO:0004555	alpha,alpha-trehalase activity	Molecular Function	1	H9J822
7	GO:0008270	zinc ion binding	Molecular Function	3	I3VR74, H9JES0, B5TZ28
7	GO:0004222	metalloendopeptidase activity	Molecular Function	1	B5TZ28
7	GO:0004177	aminopeptidase activity	Molecular Function	3	I3VR74, H9JES0, H9IWK8
7	GO:0004867	serine-type endopeptidase inhibitor activity	Molecular Function	3	H9IXK0, P10831, Q03383

## Sheet: CC
Level	GO_ID	Term	Type	Seqs_Num	Sequences
1	GO:0005575	cellular_component	Cellular Component	20	B2ZZX0, F8V3L0, H9IXK0, A7LIK7, H9JES0, O97158, Q03383, H9JH30, H9J5E5, Q58I81, Q008X1, H9JPZ3, E5EVW3, H9J011, Q9XY09, H9JL39, H9IVY4, H9IW77, H9J822, C0J8G2
2	GO:0005576	extracellular region	Cellular Component	12	Q58I81, Q008X1, E5EVW3, H9IXK0, A7LIK7, H9JL39, O97158, C0J8G2, H9IW77, Q03383, H9JH30, H9J5E5
2	GO:0016020	membrane	Cellular Component	5	B2ZZX0, F8V3L0, Q9XY09, H9JES0, H9J822
2	GO:0043226	organelle	Cellular Component	1	H9J011
2	GO:0044464	cell part	Cellular Component	6	B2ZZX0, H9JPZ3, H9J011, Q9XY09, H9IVY4, H9J822
2	GO:0044421	extracellular region part	Cellular Component	7	H9IXK0, A7LIK7, O97158, C0J8G2, Q03383, H9JH30, H9J5E5
2	GO:0044425	membrane part	Cellular Component	4	B2ZZX0, F8V3L0, Q9XY09, H9J822
2	GO:0005623	cell	Cellular Component	6	B2ZZX0, H9JPZ3, H9J011, Q9XY09, H9IVY4, H9J822
3	GO:0098590	plasma membrane region	Cellular Component	1	H9J822
3	GO:0043229	intracellular organelle	Cellular Component	1	H9J011
3	GO:0071944	cell periphery	Cellular Component	3	B2ZZX0, Q9XY09, H9J822
3	GO:0043227	membrane-bounded organelle	Cellular Component	1	H9J011
3	GO:0044459	plasma membrane part	Cellular Component	1	H9J822
3	GO:0005615	extracellular space	Cellular Component	7	H9IXK0, A7LIK7, O97158, C0J8G2, Q03383, H9JH30, H9J5E5
3	GO:0044424	intracellular part	Cellular Component	3	H9JPZ3, H9J011, H9IVY4
3	GO:0005622	intracellular	Cellular Component	3	H9JPZ3, H9J011, H9IVY4
3	GO:0005886	plasma membrane	Cellular Component	3	B2ZZX0, Q9XY09, H9J822
3	GO:0031224	intrinsic component of membrane	Cellular Component	3	B2ZZX0, F8V3L0, Q9XY09
4	GO:0031225	anchored component of membrane	Cellular Component	1	B2ZZX0
4	GO:0044444	cytoplasmic part	Cellular Component	1	H9JPZ3
4	GO:0016323	basolateral plasma membrane	Cellular Component	1	H9J822
4	GO:0016021	integral component of membrane	Cellular Component	3	B2ZZX0, F8V3L0, Q9XY09
4	GO:0043231	intracellular membrane-bounded organelle	Cellular Component	1	H9J011
4	GO:0005737	cytoplasm	Cellular Component	2	H9JPZ3, H9IVY4
5	GO:0005634	nucleus	Cellular Component	1	H9J011
5	GO:0005829	cytosol	Cellular Component	1	H9JPZ3

## Sheet: Enrichment
GO_ID	Term	Category	Test	Ref	TestAll	RefAll	Test_per	Ref_per	Over_Under	TestSeqs	RefSeqs	P value	FDR	richFactor
GO:0020037	heme binding	F	2	2	72	226	0.0277778	0.00884956	over	H9JBZ7, H9JT78	H9JBZ7, H9JT78	0.100531	0.852116	1
GO:0046906	tetrapyrrole binding	F	2	2	72	226	0.0277778	0.00884956	over	H9JBZ7, H9JT78	H9JBZ7, H9JT78	0.100531	0.852116	1
GO:0005886	plasma membrane	C	3	5	72	226	0.0416667	0.0221239	over	B2ZZX0, Q9XY09, H9J822	B2ZZX0, B2ZZW3, Q9XY09, H9J822, P32358	0.186215	0.852116	0.6
GO:0071944	cell periphery	C	3	5	72	226	0.0416667	0.0221239	over	B2ZZX0, Q9XY09, H9J822	B2ZZX0, B2ZZW3, Q9XY09, H9J822, P32358	0.186215	0.852116	0.6
GO:0004553	hydrolase activity, hydrolyzing O-glycosyl compounds	F	4	8	72	226	0.0555556	0.0353982	over	Q86D78, H9ISX5, H9JL39, H9J822	Q86D78, B2DD57, C8C9T4, H9ISX5, H9JL39, H9J822, A4PHN6, P32358	0.225721	0.852116	0.5
GO:0004601	peroxidase activity	F	2	3	72	226	0.0277778	0.0132743	over	H9JBZ7, H9JT78	H9JBZ7, H9IYS1, H9JT78	0.238761	0.852116	0.666667
GO:0016684	oxidoreductase activity, acting on peroxide as acceptor	F	2	3	72	226	0.0277778	0.0132743	over	H9JBZ7, H9JT78	H9JBZ7, H9IYS1, H9JT78	0.238761	0.852116	0.666667
GO:0030162	regulation of proteolysis	P	3	6	72	226	0.0416667	0.0265487	over	H9IXK0, P10831, Q03383	H9JKA2, P07481, H9IXK0, P10831, P81902, Q03383	0.289053	0.852116	0.5
GO:0048523	negative regulation of cellular process	P	3	6	72	226	0.0416667	0.0265487	over	H9IXK0, P10831, Q03383	H9JKA2, P07481, H9IXK0, P10831, P81902, Q03383	0.289053	0.852116	0.5
GO:0044092	negative regulation of molecular function	P	3	6	72	226	0.0416667	0.0265487	over	H9IXK0, P10831, Q03383	H9JKA2, P07481, H9IXK0, P10831, P81902, Q03383	0.289053	0.852116	0.5
GO:0051248	negative regulation of protein metabolic process	P	3	6	72	226	0.0416667	0.0265487	over	H9IXK0, P10831, Q03383	H9JKA2, P07481, H9IXK0, P10831, P81902, Q03383	0.289053	0.852116	0.5
GO:0051346	negative regulation of hydrolase activity	P	3	6	72	226	0.0416667	0.0265487	over	H9IXK0, P10831, Q03383	H9JKA2, P07481, H9IXK0, P10831, P81902, Q03383	0.289053	0.852116	0.5
GO:0032268	regulation of cellular protein metabolic process	P	3	6	72	226	0.0416667	0.0265487	over	H9IXK0, P10831, Q03383	H9JKA2, P07481, H9IXK0, P10831, P81902, Q03383	0.289053	0.852116	0.5
GO:0009892	negative regulation of metabolic process	P	3	6	72	226	0.0416667	0.0265487	over	H9IXK0, P10831, Q03383	H9JKA2, P07481, H9IXK0, P10831, P81902, Q03383	0.289053	0.852116	0.5
GO:0052548	regulation of endopeptidase activity	P	3	6	72	226	0.0416667	0.0265487	over	H9IXK0, P10831, Q03383	H9JKA2, P07481, H9IXK0, P10831, P81902, Q03383	0.289053	0.852116	0.5
GO:0010951	negative regulation of endopeptidase activity	P	3	6	72	226	0.0416667	0.0265487	over	H9IXK0, P10831, Q03383	H9JKA2, P07481, H9IXK0, P10831, P81902, Q03383	0.289053	0.852116	0.5
GO:0061134	peptidase regulator activity	F	3	6	72	226	0.0416667	0.0265487	over	H9IXK0, P10831, Q03383	H9JKA2, P07481, H9IXK0, P10831, P81902, Q03383	0.289053	0.852116	0.5
GO:0032269	negative regulation of cellular protein metabolic process	P	3	6	72	226	0.0416667	0.0265487	over	H9IXK0, P10831, Q03383	H9JKA2, P07481, H9IXK0, P10831, P81902, Q03383	0.289053	0.852116	0.5
GO:0045861	negative regulation of proteolysis	P	3	6	72	226	0.0416667	0.0265487	over	H9IXK0, P10831, Q03383	H9JKA2, P07481, H9IXK0, P10831, P81902, Q03383	0.289053	0.852116	0.5
GO:0098772	molecular function regulator	F	3	6	72	226	0.0416667	0.0265487	over	H9IXK0, P10831, Q03383	H9JKA2, P07481, H9IXK0, P10831, P81902, Q03383	0.289053	0.852116	0.5
GO:0052547	regulation of peptidase activity	P	3	6	72	226	0.0416667	0.0265487	over	H9IXK0, P10831, Q03383	H9JKA2, P07481, H9IXK0, P10831, P81902, Q03383	0.289053	0.852116	0.5
GO:0004866	endopeptidase inhibitor activity	F	3	6	72	226	0.0416667	0.0265487	over	H9IXK0, P10831, Q03383	H9JKA2, P07481, H9IXK0, P10831, P81902, Q03383	0.289053	0.852116	0.5
GO:0051246	regulation of protein metabolic process	P	3	6	72	226	0.0416667	0.0265487	over	H9IXK0, P10831, Q03383	H9JKA2, P07481, H9IXK0, P10831, P81902, Q03383	0.289053	0.852116	0.5
GO:0080090	regulation of primary metabolic process	P	3	6	72	226	0.0416667	0.0265487	over	H9IXK0, P10831, Q03383	H9JKA2, P07481, H9IXK0, P10831, P81902, Q03383	0.289053	0.852116	0.5
GO:0031323	regulation of cellular metabolic process	P	3	6	72	226	0.0416667	0.0265487	over	H9IXK0, P10831, Q03383	H9JKA2, P07481, H9IXK0, P10831, P81902, Q03383	0.289053	0.852116	0.5
GO:0010605	negative regulation of macromolecule metabolic process	P	3	6	72	226	0.0416667	0.0265487	over	H9IXK0, P10831, Q03383	H9JKA2, P07481, H9IXK0, P10831, P81902, Q03383	0.289053	0.852116	0.5
GO:0060255	regulation of macromolecule metabolic process	P	3	6	72	226	0.0416667	0.0265487	over	H9IXK0, P10831, Q03383	H9JKA2, P07481, H9IXK0, P10831, P81902, Q03383	0.289053	0.852116	0.5
GO:0004857	enzyme inhibitor activity	F	3	6	72	226	0.0416667	0.0265487	over	H9IXK0, P10831, Q03383	H9JKA2, P07481, H9IXK0, P10831, P81902, Q03383	0.289053	0.852116	0.5
GO:0065009	regulation of molecular function	P	3	6	72	226	0.0416667	0.0265487	over	H9IXK0, P10831, Q03383	H9JKA2, P07481, H9IXK0, P10831, P81902, Q03383	0.289053	0.852116	0.5
GO:0050790	regulation of catalytic activity	P	3	6	72	226	0.0416667	0.0265487	over	H9IXK0, P10831, Q03383	H9JKA2, P07481, H9IXK0, P10831, P81902, Q03383	0.289053	0.852116	0.5
GO:0006950	response to stress	P	3	6	72	226	0.0416667	0.0265487	over	Q008X1, H9JBZ7, H9JT78	Q008X1, H9JBZ7, G8GBC2, Q08J22, A7BI63, H9JT78	0.289053	0.852116	0.5
GO:0019222	regulation of metabolic process	P	3	6	72	226	0.0416667	0.0265487	over	H9IXK0, P10831, Q03383	H9JKA2, P07481, H9IXK0, P10831, P81902, Q03383	0.289053	0.852116	0.5
GO:0010466	negative regulation of peptidase activity	P	3	6	72	226	0.0416667	0.0265487	over	H9IXK0, P10831, Q03383	H9JKA2, P07481, H9IXK0, P10831, P81902, Q03383	0.289053	0.852116	0.5
GO:0004867	serine-type endopeptidase inhibitor activity	F	3	6	72	226	0.0416667	0.0265487	over	H9IXK0, P10831, Q03383	H9JKA2, P07481, H9IXK0, P10831, P81902, Q03383	0.289053	0.852116	0.5
GO:0061135	endopeptidase regulator activity	F	3	6	72	226	0.0416667	0.0265487	over	H9IXK0, P10831, Q03383	H9JKA2, P07481, H9IXK0, P10831, P81902, Q03383	0.289053	0.852116	0.5
GO:0031324	negative regulation of cellular metabolic process	P	3	6	72	226	0.0416667	0.0265487	over	H9IXK0, P10831, Q03383	H9JKA2, P07481, H9IXK0, P10831, P81902, Q03383	0.289053	0.852116	0.5
GO:0051336	regulation of hydrolase activity	P	3	6	72	226	0.0416667	0.0265487	over	H9IXK0, P10831, Q03383	H9JKA2, P07481, H9IXK0, P10831, P81902, Q03383	0.289053	0.852116	0.5
GO:0043086	negative regulation of catalytic activity	P	3	6	72	226	0.0416667	0.0265487	over	H9IXK0, P10831, Q03383	H9JKA2, P07481, H9IXK0, P10831, P81902, Q03383	0.289053	0.852116	0.5
GO:0030414	peptidase inhibitor activity	F	3	6	72	226	0.0416667	0.0265487	over	H9IXK0, P10831, Q03383	H9JKA2, P07481, H9IXK0, P10831, P81902, Q03383	0.289053	0.852116	0.5
GO:0048519	negative regulation of biological process	P	3	6	72	226	0.0416667	0.0265487	over	H9IXK0, P10831, Q03383	H9JKA2, P07481, H9IXK0, P10831, P81902, Q03383	0.289053	0.852116	0.5
GO:0030234	enzyme regulator activity	F	3	6	72	226	0.0416667	0.0265487	over	H9IXK0, P10831, Q03383	H9JKA2, P07481, H9IXK0, P10831, P81902, Q03383	0.289053	0.852116	0.5
GO:0016798	hydrolase activity, acting on glycosyl bonds	F	4	9	72	226	0.0555556	0.039823	over	Q86D78, H9ISX5, H9JL39, H9J822	Q86D78, B2DD57, C8C9T4, H9IX93, H9ISX5, H9JL39, H9J822, A4PHN6, P32358	0.311412	0.852116	0.444444
GO:0044260	cellular macromolecule metabolic process	P	4	9	72	226	0.0555556	0.039823	over	H9IXK0, P10831, Q03383, H9JK60	H9JKA2, C0IRB4, P07481, H9IXK0, H9JUE4, P10831, P81902, H9JK60, Q03383	0.311412	0.852116	0.444444
GO:0044267	cellular protein metabolic process	P	4	9	72	226	0.0555556	0.039823	over	H9IXK0, P10831, Q03383, H9JK60	H9JKA2, C0IRB4, P07481, H9IXK0, H9JUE4, P10831, P81902, H9JK60, Q03383	0.311412	0.852116	0.444444
GO:0043207	response to external biotic stimulus	P	1	1	72	226	0.0138889	0.00442478	over	Q008X1	Q008X1	0.318584	0.852116	1
GO:0098742	cell-cell adhesion via plasma-membrane adhesion molecules	P	1	1	72	226	0.0138889	0.00442478	over	Q9XY09	Q9XY09	0.318584	0.852116	1
GO:0006040	amino sugar metabolic process	P	1	1	72	226	0.0138889	0.00442478	over	H9JL39	H9JL39	0.318584	0.852116	1
GO:0016874	ligase activity	F	1	1	72	226	0.0138889	0.00442478	over	H9JK60	H9JK60	0.318584	0.852116	1
GO:0006914	autophagy	P	1	1	72	226	0.0138889	0.00442478	over	H9JJ19	H9JJ19	0.318584	0.852116	1
GO:0006575	cellular modified amino acid metabolic process	P	1	1	72	226	0.0138889	0.00442478	over	F8V3L0	F8V3L0	0.318584	0.852116	1
GO:0051707	response to other organism	P	1	1	72	226	0.0138889	0.00442478	over	Q008X1	Q008X1	0.318584	0.852116	1
GO:1901071	glucosamine-containing compound metabolic process	P	1	1	72	226	0.0138889	0.00442478	over	H9JL39	H9JL39	0.318584	0.852116	1
GO:0098609	cell-cell adhesion	P	1	1	72	226	0.0138889	0.00442478	over	Q9XY09	Q9XY09	0.318584	0.852116	1
GO:0016746	transferase activity, transferring acyl groups	F	1	1	72	226	0.0138889	0.00442478	over	F8V3L0	F8V3L0	0.318584	0.852116	1
GO:0043412	macromolecule modification	P	1	1	72	226	0.0138889	0.00442478	over	H9JK60	H9JK60	0.318584	0.852116	1
GO:0009607	response to biotic stimulus	P	1	1	72	226	0.0138889	0.00442478	over	Q008X1	Q008X1	0.318584	0.852116	1
GO:0007156	homophilic cell adhesion via plasma membrane adhesion molecules	P	1	1	72	226	0.0138889	0.00442478	over	Q9XY09	Q9XY09	0.318584	0.852116	1
GO:1901072	glucosamine-containing compound catabolic process	P	1	1	72	226	0.0138889	0.00442478	over	H9JL39	H9JL39	0.318584	0.852116	1
GO:0042832	defense response to protozoan	P	1	1	72	226	0.0138889	0.00442478	over	Q008X1	Q008X1	0.318584	0.852116	1
GO:0016877	ligase activity, forming carbon-sulfur bonds	F	1	1	72	226	0.0138889	0.00442478	over	H9JK60	H9JK60	0.318584	0.852116	1
GO:0036211	protein modification process	P	1	1	72	226	0.0138889	0.00442478	over	H9JK60	H9JK60	0.318584	0.852116	1
GO:0016881	acid-amino acid ligase activity	F	1	1	72	226	0.0138889	0.00442478	over	H9JK60	H9JK60	0.318584	0.852116	1
GO:0009617	response to bacterium	P	1	1	72	226	0.0138889	0.00442478	over	Q008X1	Q008X1	0.318584	0.852116	1
GO:0046348	amino sugar catabolic process	P	1	1	72	226	0.0138889	0.00442478	over	H9JL39	H9JL39	0.318584	0.852116	1
GO:0004222	metalloendopeptidase activity	F	1	1	72	226	0.0138889	0.00442478	over	B5TZ28	B5TZ28	0.318584	0.852116	1
GO:0008289	lipid binding	F	1	1	72	226	0.0138889	0.00442478	over	Q2F5R6	Q2F5R6	0.318584	0.852116	1
GO:0006030	chitin metabolic process	P	1	1	72	226	0.0138889	0.00442478	over	H9JL39	H9JL39	0.318584	0.852116	1
GO:0022610	biological adhesion	P	1	1	72	226	0.0138889	0.00442478	over	Q9XY09	Q9XY09	0.318584	0.852116	1
GO:0006032	chitin catabolic process	P	1	1	72	226	0.0138889	0.00442478	over	H9JL39	H9JL39	0.318584	0.852116	1
GO:0016879	ligase activity, forming carbon-nitrogen bonds	F	1	1	72	226	0.0138889	0.00442478	over	H9JK60	H9JK60	0.318584	0.852116	1
GO:0006464	cellular protein modification process	P	1	1	72	226	0.0138889	0.00442478	over	H9JK60	H9JK60	0.318584	0.852116	1
GO:0001562	response to protozoan	P	1	1	72	226	0.0138889	0.00442478	over	Q008X1	Q008X1	0.318584	0.852116	1
GO:0008641	small protein activating enzyme activity	F	1	1	72	226	0.0138889	0.00442478	over	H9JK60	H9JK60	0.318584	0.852116	1
GO:0016755	transferase activity, transferring amino-acyl groups	F	1	1	72	226	0.0138889	0.00442478	over	F8V3L0	F8V3L0	0.318584	0.852116	1
GO:0098542	defense response to other organism	P	1	1	72	226	0.0138889	0.00442478	over	Q008X1	Q008X1	0.318584	0.852116	1
GO:0003840	gamma-glutamyltransferase activity	F	1	1	72	226	0.0138889	0.00442478	over	F8V3L0	F8V3L0	0.318584	0.852116	1
GO:0006749	glutathione metabolic process	P	1	1	72	226	0.0138889	0.00442478	over	F8V3L0	F8V3L0	0.318584	0.852116	1
GO:0009605	response to external stimulus	P	1	1	72	226	0.0138889	0.00442478	over	Q008X1	Q008X1	0.318584	0.852116	1
GO:0004568	chitinase activity	F	1	1	72	226	0.0138889	0.00442478	over	H9JL39	H9JL39	0.318584	0.852116	1
GO:0008061	chitin binding	F	1	1	72	226	0.0138889	0.00442478	over	H9JL39	H9JL39	0.318584	0.852116	1
GO:0007155	cell adhesion	P	1	1	72	226	0.0138889	0.00442478	over	Q9XY09	Q9XY09	0.318584	0.852116	1
GO:0042742	defense response to bacterium	P	1	1	72	226	0.0138889	0.00442478	over	Q008X1	Q008X1	0.318584	0.852116	1
GO:0006790	sulfur compound metabolic process	P	1	1	72	226	0.0138889	0.00442478	over	F8V3L0	F8V3L0	0.318584	0.852116	1
GO:0016810	hydrolase activity, acting on carbon-nitrogen (but not peptide) bonds	F	2	4	72	226	0.0277778	0.0176991	over	H9JTY2, H9JW44	G8GBC2, H9JTY2, H9JW44, H9JW43	0.38102	0.979493	0.5
GO:0006979	response to oxidative stress	P	2	4	72	226	0.0277778	0.0176991	over	H9JBZ7, H9JT78	H9JBZ7, Q08J22, A7BI63, H9JT78	0.38102	0.979493	0.5
GO:0005576	extracellular region	C	12	34	72	226	0.166667	0.150442	over	Q58I81, Q008X1, E5EVW3, H9IXK0, A7LIK7, H9JL39, O97158, C0J8G2, H9IW77, Q03383, H9JH30, H9J5E5	H9B460, H9JDY2, H9IXK0, A7LIK7, H9JWD5, O97158, H9J5E5, H9IZI4, D2KQN9, Q008X1, H9IW76, C0J8G2, H9IW77, P09335, H9IW75, D4QGC0, H9JKA2, H9JDX3, Q2F644, H9J4F5, H9JPG9, Q03383, H9JH30, Q6Q2D6, C0J8H7, D4QGB9, Q58I81, E5EVW3, C0J8F8, H9B449, H9JP12, H9B445, H9JL39, Q9NGS0	0.388897	0.979493	0.352941
GO:0004177	aminopeptidase activity	F	3	7	72	226	0.0416667	0.0309735	over	I3VR74, H9JES0, H9IWK8	H9JEW2, I3VR73, H9JEW3, I3VR74, H9JES0, O77046, H9IWK8	0.39493	0.979493	0.428571
GO:0005975	carbohydrate metabolic process	P	5	13	72	226	0.0694444	0.0575221	over	Q86D78, H9ISX5, H9JL39, H9J822, H9JW44	A1YQ87, C8C9T4, P32358, A0A077JI83, Q86D78, B2DD57, H9ISX5, H9JL39, P82204, H9J822, H9JW44, A4PHN6, H9JW43	0.401049	0.979493	0.384615
GO:0005615	extracellular space	C	7	20	72	226	0.0972222	0.0884956	over	H9IXK0, A7LIK7, O97158, C0J8G2, Q03383, H9JH30, H9J5E5	H9JKA2, H9JDX3, H9JDY2, H9IXK0, A7LIK7, H9JPG9, H9JWD5, O97158, Q03383, H9JH30, H9J5E5, Q6Q2D6, C0J8H7, D4QGB9, D2KQN9, C0J8F8, H9JP12, C0J8G2, Q9NGS0, P09335	0.464231	0.979493	0.35
GO:0044421	extracellular region part	C	7	20	72	226	0.0972222	0.0884956	over	H9IXK0, A7LIK7, O97158, C0J8G2, Q03383, H9JH30, H9J5E5	H9JKA2, H9JDX3, H9JDY2, H9IXK0, A7LIK7, H9JPG9, H9JWD5, O97158, Q03383, H9JH30, H9J5E5, Q6Q2D6, C0J8H7, D4QGB9, D2KQN9, C0J8F8, H9JP12, C0J8G2, Q9NGS0, P09335	0.464231	0.979493	0.35
GO:0065007	biological regulation	P	4	11	72	226	0.0555556	0.0486726	over	H9IXK0, P10831, O97158, Q03383	H9JKA2, H9JGX1, P07481, H9IXK0, H9JPG9, P10831, O97158, P81902, H9IZY3, H9J5P0, Q03383	0.486061	0.979493	0.363636
GO:0050789	regulation of biological process	P	3	8	72	226	0.0416667	0.0353982	over	H9IXK0, P10831, Q03383	H9JKA2, P07481, H9IXK0, P10831, P81902, H9J5P0, Q03383, H9IZY3	0.496456	0.979493	0.375
GO:0050794	regulation of cellular process	P	3	8	72	226	0.0416667	0.0353982	over	H9IXK0, P10831, Q03383	H9JKA2, P07481, H9IXK0, P10831, P81902, Q03383, H9IZY3, H9J5P0	0.496456	0.979493	0.375
GO:0004035	alkaline phosphatase activity	F	1	2	72	226	0.0138889	0.00884956	over	B2ZZX0	B2ZZX0, B2ZZW3	0.536637	0.979493	0.5
GO:0031225	anchored component of membrane	C	1	2	72	226	0.0138889	0.00884956	over	B2ZZX0	B2ZZX0, B2ZZW3	0.536637	0.979493	0.5
GO:0006952	defense response	P	1	2	72	226	0.0138889	0.00884956	over	Q008X1	Q008X1, G8GBC2	0.536637	0.979493	0.5
GO:0016323	basolateral plasma membrane	C	1	2	72	226	0.0138889	0.00884956	over	H9J822	H9J822, P32358	0.536637	0.979493	0.5
GO:0044262	cellular carbohydrate metabolic process	P	1	2	72	226	0.0138889	0.00884956	over	H9J822	H9J822, P32358	0.536637	0.979493	0.5
GO:1901136	carbohydrate derivative catabolic process	P	1	2	72	226	0.0138889	0.00884956	over	H9JL39	G8GBC2, H9JL39	0.536637	0.979493	0.5
GO:0004555	alpha,alpha-trehalase activity	F	1	2	72	226	0.0138889	0.00884956	over	H9J822	H9J822, P32358	0.536637	0.979493	0.5
GO:0009057	macromolecule catabolic process	P	1	2	72	226	0.0138889	0.00884956	over	H9JL39	G8GBC2, H9JL39	0.536637	0.979493	0.5
GO:0098590	plasma membrane region	C	1	2	72	226	0.0138889	0.00884956	over	H9J822	H9J822, P32358	0.536637	0.979493	0.5
GO:0016614	oxidoreductase activity, acting on CH-OH group of donors	F	1	2	72	226	0.0138889	0.00884956	over	H9IS42	C7EPE2, H9IS42	0.536637	0.979493	0.5
GO:0005509	calcium ion binding	F	1	2	72	226	0.0138889	0.00884956	over	Q9XY09	Q9XY09, H9IT95	0.536637	0.979493	0.5
GO:0006022	aminoglycan metabolic process	P	1	2	72	226	0.0138889	0.00884956	over	H9JL39	G8GBC2, H9JL39	0.536637	0.979493	0.5
GO:1901565	organonitrogen compound catabolic process	P	1	2	72	226	0.0138889	0.00884956	over	H9JL39	G8GBC2, H9JL39	0.536637	0.979493	0.5
GO:0015927	trehalase activity	F	1	2	72	226	0.0138889	0.00884956	over	H9J822	H9J822, P32358	0.536637	0.979493	0.5
GO:0044459	plasma membrane part	C	1	2	72	226	0.0138889	0.00884956	over	H9J822	H9J822, P32358	0.536637	0.979493	0.5
GO:0005991	trehalose metabolic process	P	1	2	72	226	0.0138889	0.00884956	over	H9J822	H9J822, P32358	0.536637	0.979493	0.5
GO:0009311	oligosaccharide metabolic process	P	1	2	72	226	0.0138889	0.00884956	over	H9J822	H9J822, P32358	0.536637	0.979493	0.5
GO:0005829	cytosol	C	1	2	72	226	0.0138889	0.00884956	over	H9JPZ3	A1YQ87, H9JPZ3	0.536637	0.979493	0.5
GO:0006026	aminoglycan catabolic process	P	1	2	72	226	0.0138889	0.00884956	over	H9JL39	G8GBC2, H9JL39	0.536637	0.979493	0.5
GO:0006955	immune response	P	1	2	72	226	0.0138889	0.00884956	over	Q008X1	Q008X1, G8GBC2	0.536637	0.979493	0.5
GO:0045087	innate immune response	P	1	2	72	226	0.0138889	0.00884956	over	Q008X1	Q008X1, G8GBC2	0.536637	0.979493	0.5
GO:0016811	hydrolase activity, acting on carbon-nitrogen (but not peptide) bonds, in linear amides	F	1	2	72	226	0.0138889	0.00884956	over	H9JTY2	G8GBC2, H9JTY2	0.536637	0.979493	0.5
GO:0005984	disaccharide metabolic process	P	1	2	72	226	0.0138889	0.00884956	over	H9J822	H9J822, P32358	0.536637	0.979493	0.5
GO:0002376	immune system process	P	1	2	72	226	0.0138889	0.00884956	over	Q008X1	Q008X1, G8GBC2	0.536637	0.979493	0.5
GO:0009987	cellular process	P	10	31	72	226	0.138889	0.137168	over	B2ZZX0, F8V3L0, H9JBZ7, H9IXK0, P10831, H9JJ19, H9J822, Q03383, H9JK60, H9JT78	B2ZZX0, F8V3L0, H9J3M9, H9IXK0, P10831, A7BI63, H9JK60, H9IT95, P82204, H9J5P0, H9J314, A1YQ87, H9JKA2, H9JBZ7, H9JGX1, B2ZZW3, Q08J22, H9JUE4, H9JL90, H9JDV4, P32358, Q03383, C0IRB4, P07481, H9JXV1, H9JJ19, H9J822, P81902, H9IYS1, H9IZY3, H9JT78	0.554705	0.979493	0.322581
GO:0050896	response to stimulus	P	3	9	72	226	0.0416667	0.039823	over	Q008X1, H9JBZ7, H9JT78	Q008X1, H9JBZ7, G8GBC2, Q08J22, A7BI63, H9IYS1, H9IZY3, H9J5P0, H9JT78	0.588978	0.979493	0.333333
GO:0031224	intrinsic component of membrane	C	3	9	72	226	0.0416667	0.039823	over	B2ZZX0, F8V3L0, Q9XY09	B2ZZX0, F8V3L0, B2ZZW3, H9JLC5, Q9XY09, H9J5K7, H9IYS1, H9J5P0, H9JFQ1	0.588978	0.979493	0.333333
GO:0016021	integral component of membrane	C	3	9	72	226	0.0416667	0.039823	over	B2ZZX0, F8V3L0, Q9XY09	B2ZZX0, F8V3L0, B2ZZW3, H9JLC5, Q9XY09, H9J5K7, H9IYS1, H9J5P0, H9JFQ1	0.588978	0.979493	0.333333
GO:1990748	cellular detoxification	P	2	6	72	226	0.0277778	0.0265487	over	H9JBZ7, H9JT78	H9JBZ7, Q08J22, A7BI63, H9IYS1, H9IZY3, H9JT78	0.621809	0.979493	0.333333
GO:0009636	response to toxic substance	P	2	6	72	226	0.0277778	0.0265487	over	H9JBZ7, H9JT78	H9JBZ7, Q08J22, A7BI63, H9IYS1, H9IZY3, H9JT78	0.621809	0.979493	0.333333
GO:0042221	response to chemical	P	2	6	72	226	0.0277778	0.0265487	over	H9JBZ7, H9JT78	H9JBZ7, Q08J22, A7BI63, H9IYS1, H9IZY3, H9JT78	0.621809	0.979493	0.333333
GO:0016209	antioxidant activity	F	2	6	72	226	0.0277778	0.0265487	over	H9JBZ7, H9JT78	H9JBZ7, Q08J22, A7BI63, H9IYS1, H9IZY3, H9JT78	0.621809	0.979493	0.333333
GO:0098869	cellular oxidant detoxification	P	2	6	72	226	0.0277778	0.0265487	over	H9JBZ7, H9JT78	H9JBZ7, Q08J22, A7BI63, H9IYS1, H9IZY3, H9JT78	0.621809	0.979493	0.333333
GO:0097367	carbohydrate derivative binding	F	2	6	72	226	0.0277778	0.0265487	over	H9JL39, H9JK60	C0IRB4, S5M110, Q8N0P2, H9JL39, H9JDV4, H9JK60	0.621809	0.979493	0.333333
GO:0098754	detoxification	P	2	6	72	226	0.0277778	0.0265487	over	H9JBZ7, H9JT78	H9JBZ7, Q08J22, A7BI63, H9IYS1, H9IZY3, H9JT78	0.621809	0.979493	0.333333
GO:0052689	carboxylic ester hydrolase activity	F	2	6	72	226	0.0277778	0.0265487	over	Q58I81, H9IW77	Q58I81, Q2F644, H9IW76, H9IW77, H9IW75, H9IZI4	0.621809	0.979493	0.333333
GO:0006518	peptide metabolic process	P	1	3	72	226	0.0138889	0.0132743	over	F8V3L0	C0IRB4, F8V3L0, H9JUE4	0.685575	0.979493	0.333333
GO:0055080	cation homeostasis	P	1	3	72	226	0.0138889	0.0132743	over	O97158	H9JGX1, H9JPG9, O97158	0.685575	0.979493	0.333333
GO:0048037	cofactor binding	F	1	3	72	226	0.0138889	0.0132743	over	H9IS42	C7EPE2, H9IS42, H9IZY3	0.685575	0.979493	0.333333
GO:0055076	transition metal ion homeostasis	P	1	3	72	226	0.0138889	0.0132743	over	O97158	H9JGX1, H9JPG9, O97158	0.685575	0.979493	0.333333
GO:0016311	dephosphorylation	P	1	3	72	226	0.0138889	0.0132743	over	B2ZZX0	B2ZZX0, B2ZZW3, H9JXV1	0.685575	0.979493	0.333333
GO:0050662	coenzyme binding	F	1	3	72	226	0.0138889	0.0132743	over	H9IS42	C7EPE2, H9IS42, H9IZY3	0.685575	0.979493	0.333333
GO:0055072	iron ion homeostasis	P	1	3	72	226	0.0138889	0.0132743	over	O97158	H9JGX1, H9JPG9, O97158	0.685575	0.979493	0.333333
GO:0055065	metal ion homeostasis	P	1	3	72	226	0.0138889	0.0132743	over	O97158	H9JGX1, H9JPG9, O97158	0.685575	0.979493	0.333333
GO:0050660	flavin adenine dinucleotide binding	F	1	3	72	226	0.0138889	0.0132743	over	H9IS42	C7EPE2, H9IS42, H9IZY3	0.685575	0.979493	0.333333
GO:0005634	nucleus	C	1	3	72	226	0.0138889	0.0132743	over	H9J011	H9J011, Q8N0P2, H9JYG4	0.685575	0.979493	0.333333
GO:0098771	inorganic ion homeostasis	P	1	3	72	226	0.0138889	0.0132743	over	O97158	H9JGX1, H9JPG9, O97158	0.685575	0.979493	0.333333
GO:0048878	chemical homeostasis	P	1	3	72	226	0.0138889	0.0132743	over	O97158	H9JGX1, H9JPG9, O97158	0.685575	0.979493	0.333333
GO:0050801	ion homeostasis	P	1	3	72	226	0.0138889	0.0132743	over	O97158	H9JGX1, H9JPG9, O97158	0.685575	0.979493	0.333333
GO:0043603	cellular amide metabolic process	P	1	3	72	226	0.0138889	0.0132743	over	F8V3L0	C0IRB4, F8V3L0, H9JUE4	0.685575	0.979493	0.333333
GO:0016791	phosphatase activity	F	1	3	72	226	0.0138889	0.0132743	over	B2ZZX0	B2ZZX0, B2ZZW3, H9JXV1	0.685575	0.979493	0.333333
GO:0044464	cell part	C	6	19	72	226	0.0833333	0.0840708	under	B2ZZX0, H9JPZ3, H9J011, Q9XY09, H9IVY4, H9J822	A1YQ87, H9J0M9, B2ZZX0, B2ZZW3, H9JUE4, A7BI63, H9JYG4, P32358, B2DD57, C0IRB4, H9JPZ3, Q75VN3, H9J011, S5M110, Q9XY09, Q8N0P2, H9IT95, H9IVY4, H9J822	0.602062	0.979493	0.315789
GO:1901363	heterocyclic compound binding	F	5	16	72	226	0.0694444	0.0707965	under	H9JBZ7, H9IV93, H9IS42, H9JK60, H9JT78	H9JBZ7, H9JL90, H9IVJ5, H9JDV4, H9JYG4, H9JK60, C7EPE2, C0IRB4, S5M110, H9IV93, Q8N0P2, H9IS42, Q08JX1, H9IZY3, H9J314, H9JT78	0.619412	0.979493	0.3125
GO:0097159	organic cyclic compound binding	F	5	16	72	226	0.0694444	0.0707965	under	H9JBZ7, H9IV93, H9IS42, H9JK60, H9JT78	H9JBZ7, H9JL90, H9IVJ5, H9JDV4, H9JYG4, H9JK60, C7EPE2, C0IRB4, S5M110, H9IV93, Q8N0P2, H9IS42, Q08JX1, H9IZY3, H9J314, H9JT78	0.619412	0.979493	0.3125
GO:0044425	membrane part	C	4	13	72	226	0.0555556	0.0575221	under	B2ZZX0, F8V3L0, Q9XY09, H9J822	H9J0M9, B2ZZX0, F8V3L0, B2ZZW3, H9JLC5, H9J5K7, P32358, H9JFQ1, Q9XY09, H9IYS1, H9J822, H9J5P0, H9J314	0.641157	0.979493	0.307692
GO:0044237	cellular metabolic process	P	7	23	72	226	0.0972222	0.10177	under	B2ZZX0, F8V3L0, H9IXK0, P10831, H9J822, Q03383, H9JK60	A1YQ87, H9JKA2, B2ZZX0, F8V3L0, H9J3M9, B2ZZW3, Q08J22, H9IXK0, H9JUE4, H9JL90, H9JDV4, P10831, A7BI63, H9JK60, P32358, Q03383, C0IRB4, P07481, H9JXV1, P82204, H9J822, P81902, H9J314	0.644139	0.979493	0.304348
GO:0016020	membrane	C	5	17	72	226	0.0694444	0.0752212	under	B2ZZX0, F8V3L0, Q9XY09, H9JES0, H9J822	H9J0M9, B2ZZX0, F8V3L0, H9JEW2, B2ZZW3, H9JLC5, H9J5K7, H9JES0, P32358, A0A077JI83, H9JFQ1, Q9XY09, H9J822, H9IYS1, H9IZ41, H9J5P0, H9J314	0.681432	0.979493	0.294118
GO:0005623	cell	C	6	21	72	226	0.0833333	0.0929204	under	B2ZZX0, H9JPZ3, H9J011, Q9XY09, H9IVY4, H9J822	A1YQ87, H9J0M9, B2ZZX0, H9JGX1, B2ZZW3, H9JUE4, A7BI63, H9JYG4, P32358, B2DD57, C0IRB4, H9JPZ3, Q75VN3, H9J011, S5M110, Q9XY09, Q8N0P2, H9IT95, H9IVY4, H9J822, H9IZY3	0.714658	0.979493	0.285714
GO:0006807	nitrogen compound metabolic process	P	3	11	72	226	0.0416667	0.0486726	under	F8V3L0, H9JTY2, H9JL39	A1YQ87, C0IRB4, F8V3L0, G8GBC2, H9JTY2, H9JUE4, H9JL90, H9JDV4, H9JL39, P82204, H9J314	0.739128	0.979493	0.272727
GO:0051179	localization	P	2	8	72	226	0.0277778	0.0353982	under	O97158, Q2F5R6	H9J0M9, H9JGX1, H9JLC5, H9JPG9, O97158, Q2F5R6, H9J314, H9JFQ1	0.784596	0.979493	0.25
GO:0043168	anion binding	F	2	8	72	226	0.0277778	0.0353982	under	H9IS42, H9JK60	C7EPE2, C0IRB4, S5M110, Q8N0P2, H9JDV4, H9IS42, H9JK60, H9IZY3	0.784596	0.979493	0.25
GO:0051234	establishment of localization	P	2	8	72	226	0.0277778	0.0353982	under	O97158, Q2F5R6	H9J0M9, H9JGX1, H9JLC5, H9JPG9, O97158, Q2F5R6, H9J314, H9JFQ1	0.784596	0.979493	0.25
GO:0006810	transport	P	2	8	72	226	0.0277778	0.0353982	under	O97158, Q2F5R6	H9J0M9, H9JGX1, H9JLC5, H9JPG9, O97158, Q2F5R6, H9J314, H9JFQ1	0.784596	0.979493	0.25
GO:0065008	regulation of biological quality	P	1	4	72	226	0.0138889	0.0176991	under	O97158	H9JGX1, H9JPG9, O97158, H9IZY3	0.787094	0.979493	0.25
GO:0005524	ATP binding	F	1	4	72	226	0.0138889	0.0176991	under	H9JK60	S5M110, Q8N0P2, H9JDV4, H9JK60	0.787094	0.979493	0.25
GO:0032559	adenyl ribonucleotide binding	F	1	4	72	226	0.0138889	0.0176991	under	H9JK60	S5M110, Q8N0P2, H9JDV4, H9JK60	0.787094	0.979493	0.25
GO:0030554	adenyl nucleotide binding	F	1	4	72	226	0.0138889	0.0176991	under	H9JK60	S5M110, Q8N0P2, H9JDV4, H9JK60	0.787094	0.979493	0.25
GO:0016740	transferase activity	F	1	4	72	226	0.0138889	0.0176991	under	F8V3L0	F8V3L0, H9J3M9, H9JDV4, H9IVJ5	0.787094	0.979493	0.25
GO:0042592	homeostatic process	P	1	4	72	226	0.0138889	0.0176991	under	O97158	H9JGX1, H9JPG9, O97158, H9IZY3	0.787094	0.979493	0.25
GO:0005215	transporter activity	F	1	4	72	226	0.0138889	0.0176991	under	Q2F5R6	H9J0M9, Q2F5R6, H9JFQ1, H9J314	0.787094	0.979493	0.25
GO:0044723	single-organism carbohydrate metabolic process	P	1	4	72	226	0.0138889	0.0176991	under	H9J822	A1YQ87, P82204, H9J822, P32358	0.787094	0.979493	0.25
GO:0016788	hydrolase activity, acting on ester bonds	F	3	12	72	226	0.0416667	0.0530973	under	B2ZZX0, Q58I81, H9IW77	B2ZZX0, Q58I81, H9JE19, B2ZZW3, Q2F644, H9JL90, H9JPS6, H9JXV1, H9IW76, H9IW77, H9IW75, H9IZI4	0.796412	0.979493	0.25
GO:0043169	cation binding	F	8	30	72	226	0.111111	0.132743	under	B2ZZX0, Q9XY09, H9IV93, I3VR74, H9JES0, O97158, B5TZ28, H9IWK8	H9J0M9, B2ZZX0, H9JEW2, H9J5K7, H9JEW3, H9JES0, A7BI63, O77046, O97158, B5TZ28, H9JIY5, H9IWK8, H9JIY6, Q9XY09, H9IT95, H9IV93, Q08JX1, H9J5P0, A1YQ87, G8GBC2, H9JGX1, Q08J22, B2ZZW3, H9JL90, I3VR73, H9JPG9, I3VR74, H9JIX6, Q60F93, H9IZ41	0.805194	0.979493	0.266667
GO:0046872	metal ion binding	F	8	30	72	226	0.111111	0.132743	under	B2ZZX0, Q9XY09, H9IV93, I3VR74, H9JES0, O97158, B5TZ28, H9IWK8	H9J0M9, B2ZZX0, H9JEW2, H9J5K7, H9JEW3, H9JES0, A7BI63, O77046, O97158, B5TZ28, H9JIY5, H9IWK8, H9JIY6, Q9XY09, H9IT95, H9IV93, Q08JX1, H9J5P0, A1YQ87, G8GBC2, H9JGX1, Q08J22, B2ZZW3, H9JL90, I3VR73, H9JPG9, I3VR74, H9JIX6, Q60F93, H9IZ41	0.805194	0.979493	0.266667
GO:0016787	hydrolase activity	F	28	96	72	226	0.388889	0.424779	under	H9JSN7, B2ZZX0, H9JES0, B5TZ28, H9IWK8, Q86D78, H9JJ25, H9JJ26, H9JTY2, H9J232, H9ISX5, H9IV93, H9IW77, H9JW44, H9JDE9, B1Q138, B1Q137, I3VR74, Q58I81, H9JL75, H9JCF2, H9JKL1, H9J267, H9J067, H9JM38, H9JL39, H9J822, H9IU46	H9JSN7, H9JY13, H9JY12, C8C9T4, H9JY11, H9JEW2, H9J5K7, H9JEW3, H9JES0, O77046, O01953, H9JG67, H9JF44, Q0PVE2, H9JG68, H9JFI2, H9JFI3, H9JTY2, H9JFI4, A0MNW6, Q08JX1, H9JDE9, H9J5P0, Q9TXE6, B2ZZW3, Q2F644, H9JY09, I3VR73, H9IVN9, I3VR74, H9JTC6, H9JTC9, H9JL75, H9JCF2, B0FGV8, H9JE19, H9IU42, H9JL39, H9IU46, H9JTT5, H9IU44, H9J229, B2ZZX0, H9JCY0, Q1HPW8, H9IWK7, H9JTB5, B5TZ28, H9JIY5, H9IWK8,…	0.813281	0.979493	0.291667
GO:0043167	ion binding	F	10	38	72	226	0.138889	0.168142	under	B2ZZX0, Q9XY09, H9IV93, I3VR74, H9JES0, H9IS42, O97158, B5TZ28, H9IWK8, H9JK60	H9J0M9, B2ZZX0, H9JEW2, H9J5K7, H9JEW3, H9JES0, A7BI63, O77046, O97158, B5TZ28, H9JK60, H9JIY5, H9IWK8, H9JIY6, S5M110, Q9XY09, H9IT95, H9IV93, Q08JX1, H9J5P0, A1YQ87, G8GBC2, H9JGX1, Q08J22, B2ZZW3, H9JL90, I3VR73, H9JPG9, I3VR74, H9JDV4, H9JIX6, C7EPE2, C0IRB4, Q8N0P2, H9IS42, Q60F93, H9IZ41, H9IZY3	0.840078	0.979493	0.263158
GO:1901564	organonitrogen compound metabolic process	P	2	9	72	226	0.0277778	0.039823	under	F8V3L0, H9JL39	A1YQ87, F8V3L0, C0IRB4, G8GBC2, H9JUE4, H9JDV4, H9JL39, P82204, H9J314	0.840487	0.979493	0.222222
GO:0043170	macromolecule metabolic process	P	15	55	72	226	0.208333	0.243363	under	H9IXK0, P10831, I3VR74, H9JES0, B5TZ28, Q03383, H9JK60, H9IWK8, H9JL75, H9JKL1, H9JJ25, H9JJ26, H9J232, H9JM38, H9JL39	H9JY13, H9JY12, H9JY11, H9JEW2, H9IXK0, H9J5K7, H9JEW3, H9JES0, P10831, O77046, O01953, H9JK60, H9JFI2, H9JFI3, H9JFI4, Q9TXE6, H9J5P0, H9JKA2, H9JUE4, I3VR73, H9JY09, I3VR74, H9IVN9, H9JTC6, Q03383, H9JTC9, H9JL75, P07481, H9JL39, P81902, H9J229, H9JCY0, Q1HPW8, B5TZ28, H9JTB5, H9IWK8, H9JIY6, C4B489, H9J230, H9JJ27, H9J231, H9JJ25, H9JJ26, H9J232, Q9BMQ7, G8GBC4, G8GBC2, H9JIX6, C0IRB4, H9JKL1,…	0.8427	0.979493	0.272727
GO:0008270	zinc ion binding	F	3	13	72	226	0.0416667	0.0575221	under	I3VR74, H9JES0, B5TZ28	H9JEW2, G8GBC2, I3VR73, H9J5K7, H9JEW3, I3VR74, H9JES0, O77046, H9JIX6, B5TZ28, H9JIY6, Q60F93, H9J5P0	0.842988	0.979493	0.230769
GO:0008237	metallopeptidase activity	F	3	13	72	226	0.0416667	0.0575221	under	I3VR74, H9JES0, B5TZ28	H9JEW2, H9J5K7, I3VR73, H9JEW3, I3VR74, H9JES0, H9JIX6, O77046, B5TZ28, H9JIY6, Q60F93, H9IZ41, H9J5P0	0.842988	0.979493	0.230769
GO:0042578	phosphoric ester hydrolase activity	F	1	5	72	226	0.0138889	0.0221239	under	B2ZZX0	B2ZZX0, H9JE19, B2ZZW3, H9JPS6, H9JXV1	0.856144	0.979493	0.2
GO:0044444	cytoplasmic part	C	1	5	72	226	0.0138889	0.0221239	under	H9JPZ3	A1YQ87, H9J0M9, H9JPZ3, H9JUE4, H9IT95	0.856144	0.979493	0.2
GO:0001883	purine nucleoside binding	F	1	5	72	226	0.0138889	0.0221239	under	H9JK60	C0IRB4, S5M110, Q8N0P2, H9JDV4, H9JK60	0.856144	0.979493	0.2
GO:0017076	purine nucleotide binding	F	1	5	72	226	0.0138889	0.0221239	under	H9JK60	C0IRB4, S5M110, Q8N0P2, H9JDV4, H9JK60	0.856144	0.979493	0.2
GO:0032549	ribonucleoside binding	F	1	5	72	226	0.0138889	0.0221239	under	H9JK60	C0IRB4, S5M110, Q8N0P2, H9JDV4, H9JK60	0.856144	0.979493	0.2
GO:0032555	purine ribonucleotide binding	F	1	5	72	226	0.0138889	0.0221239	under	H9JK60	C0IRB4, S5M110, Q8N0P2, H9JDV4, H9JK60	0.856144	0.979493	0.2
GO:0043231	intracellular membrane-bounded organelle	C	1	5	72	226	0.0138889	0.0221239	under	H9J011	H9J0M9, H9J011, Q8N0P2, H9IT95, H9JYG4	0.856144	0.979493	0.2
GO:0009056	catabolic process	P	1	5	72	226	0.0138889	0.0221239	under	H9JL39	A1YQ87, G8GBC2, H9JL90, H9JL39, P82204	0.856144	0.979493	0.2
GO:0035639	purine ribonucleoside triphosphate binding	F	1	5	72	226	0.0138889	0.0221239	under	H9JK60	C0IRB4, S5M110, Q8N0P2, H9JDV4, H9JK60	0.856144	0.979493	0.2
GO:0032550	purine ribonucleoside binding	F	1	5	72	226	0.0138889	0.0221239	under	H9JK60	C0IRB4, S5M110, Q8N0P2, H9JDV4, H9JK60	0.856144	0.979493	0.2
GO:0001882	nucleoside binding	F	1	5	72	226	0.0138889	0.0221239	under	H9JK60	C0IRB4, S5M110, Q8N0P2, H9JDV4, H9JK60	0.856144	0.979493	0.2
GO:0006811	ion transport	P	1	5	72	226	0.0138889	0.0221239	under	O97158	H9J0M9, H9JGX1, H9JPG9, O97158, H9J314	0.856144	0.979493	0.2
GO:1901575	organic substance catabolic process	P	1	5	72	226	0.0138889	0.0221239	under	H9JL39	A1YQ87, G8GBC2, H9JL90, H9JL39, P82204	0.856144	0.979493	0.2
GO:0003676	nucleic acid binding	F	1	5	72	226	0.0138889	0.0221239	under	H9IV93	C0IRB4, H9IV93, H9IVJ5, Q08JX1, H9JYG4	0.856144	0.979493	0.2
GO:0043227	membrane-bounded organelle	C	1	5	72	226	0.0138889	0.0221239	under	H9J011	H9J0M9, H9J011, Q8N0P2, H9IT95, H9JYG4	0.856144	0.979493	0.2
GO:0032553	ribonucleotide binding	F	1	5	72	226	0.0138889	0.0221239	under	H9JK60	C0IRB4, S5M110, Q8N0P2, H9JDV4, H9JK60	0.856144	0.979493	0.2
GO:0019538	protein metabolic process	P	14	53	72	226	0.194444	0.234513	under	H9IXK0, P10831, I3VR74, H9JES0, B5TZ28, Q03383, H9JK60, H9IWK8, H9JL75, H9JKL1, H9JJ25, H9JJ26, H9J232, H9JM38	H9JY13, H9JY12, H9JY11, H9JEW2, H9IXK0, H9J5K7, H9JEW3, P10831, H9JES0, O77046, O01953, H9JK60, H9JFI2, H9JFI3, H9JFI4, Q9TXE6, H9J5P0, H9JKA2, H9JUE4, I3VR73, H9JY09, I3VR74, H9IVN9, H9JTC6, Q03383, H9JTC9, H9JL75, P07481, P81902, H9J229, H9JCY0, Q1HPW8, B5TZ28, H9JTB5, H9IWK8, H9JIY6, C4B489, H9J230, H9JJ27, H9J231, H9JJ25, H9JJ26, H9J232, Q9BMQ7, G8GBC4, H9JIX6, C0IRB4, H9JKL1, H9JM38, H9JCD8,…	0.873782	0.979493	0.264151
GO:0044424	intracellular part	C	3	14	72	226	0.0416667	0.0619469	under	H9JPZ3, H9J011, H9IVY4	A1YQ87, H9J0M9, H9JUE4, A7BI63, H9JYG4, B2DD57, C0IRB4, H9JPZ3, Q75VN3, H9J011, S5M110, Q8N0P2, H9IT95, H9IVY4	0.880201	0.979493	0.214286
GO:0005622	intracellular	C	3	14	72	226	0.0416667	0.0619469	under	H9JPZ3, H9J011, H9IVY4	A1YQ87, H9J0M9, H9JUE4, A7BI63, H9JYG4, B2DD57, C0IRB4, H9JPZ3, Q75VN3, H9J011, S5M110, Q8N0P2, H9IT95, H9IVY4	0.880201	0.979493	0.214286
GO:0046914	transition metal ion binding	F	3	14	72	226	0.0416667	0.0619469	under	I3VR74, H9JES0, B5TZ28	H9JEW2, G8GBC2, H9JGX1, I3VR73, H9J5K7, H9JEW3, I3VR74, H9JES0, O77046, H9JIX6, B5TZ28, H9JIY6, Q60F93, H9J5P0	0.880201	0.979493	0.214286
GO:0055114	oxidation-reduction process	P	3	14	72	226	0.0416667	0.0619469	under	H9JBZ7, H9IS42, H9JT78	H9IVR7, H9J0M9, H9IVT6, H9JBZ7, H9JGX1, Q08J22, A7BI63, H9JTG9, C7EPE2, H9IVS0, H9IS42, H9IYS1, H9IZY3, H9JT78	0.880201	0.979493	0.214286
GO:0008238	exopeptidase activity	F	3	14	72	226	0.0416667	0.0619469	under	I3VR74, H9JES0, H9IWK8	H9JEW2, H9J5K7, I3VR73, H9JEW3, I3VR74, H9JES0, H9JIX6, O77046, H9JIY5, H9IWK8, H9JIY6, Q60F93, H9IZ41, H9J5P0	0.880201	0.979493	0.214286
GO:0006508	proteolysis	P	13	50	72	226	0.180556	0.221239	under	H9IXK0, P10831, I3VR74, H9JES0, B5TZ28, Q03383, H9IWK8, H9JL75, H9JKL1, H9JJ25, H9JJ26, H9J232, H9JM38	H9JY13, H9JY12, H9JY11, H9JEW2, H9IXK0, H9J5K7, H9JEW3, P10831, H9JES0, O77046, O01953, H9JFI2, H9JFI3, H9JFI4, Q9TXE6, H9J5P0, H9JKA2, I3VR73, H9JY09, I3VR74, H9IVN9, H9JTC6, Q03383, H9JTC9, H9JL75, P07481, P81902, H9J229, H9JCY0, Q1HPW8, B5TZ28, H9JTB5, H9IWK8, H9JIY6, C4B489, H9J230, H9JJ27, H9J231, H9JJ25, H9JJ26, H9J232, Q9BMQ7, G8GBC4, H9JIX6, H9JKL1, H9JM38, H9JCD8, Q60F93, H9IZ41, H9JKH3	0.881973	0.979493	0.26
GO:1901265	nucleoside phosphate binding	F	2	10	72	226	0.0277778	0.0442478	under	H9IS42, H9JK60	C7EPE2, C0IRB4, S5M110, H9JL90, Q8N0P2, H9JDV4, H9IS42, H9JK60, H9IZY3, H9J314	0.883081	0.979493	0.2
GO:0036094	small molecule binding	F	2	10	72	226	0.0277778	0.0442478	under	H9IS42, H9JK60	C7EPE2, C0IRB4, S5M110, H9JL90, Q8N0P2, H9IS42, H9JDV4, H9IZY3, H9JK60, H9J314	0.883081	0.979493	0.2
GO:0000166	nucleotide binding	F	2	10	72	226	0.0277778	0.0442478	under	H9IS42, H9JK60	C7EPE2, C0IRB4, S5M110, H9JL90, Q8N0P2, H9IS42, H9JDV4, H9IZY3, H9JK60, H9J314	0.883081	0.979493	0.2
GO:0071704	organic substance metabolic process	P	20	74	72	226	0.277778	0.327434	under	F8V3L0, H9IXK0, P10831, I3VR74, H9JES0, B5TZ28, Q03383, H9JK60, H9IWK8, Q86D78, H9JL75, H9JKL1, H9JJ25, H9JJ26, H9J232, H9ISX5, H9JM38, H9JL39, H9JW44, H9J822	H9JY13, C8C9T4, H9JY12, H9JY11, H9JEW2, H9IXK0, H9J5K7, H9JEW3, P10831, H9JES0, O77046, O01953, H9JK60, H9JFI2, H9JFI3, H9JFI4, P82204, Q9TXE6, H9J5P0, H9JKA2, H9JUE4, I3VR73, H9JY09, I3VR74, H9IVN9, H9JTC6, Q03383, H9JTG9, H9JTC9, H9JL75, H9JE19, P07481, H9JL39, P81902, H9J229, F8V3L0, H9JCY0, Q1HPW8, B5TZ28, H9JTB5, H9IWK8, H9JIY6, Q86D78, B2DD57, C4B489, H9J230, H9JJ27, H9J231, H9JJ25, H9JJ26,…	0.893221	0.979493	0.27027
GO:1901135	carbohydrate derivative metabolic process	P	1	6	72	226	0.0138889	0.0265487	under	H9JL39	A1YQ87, G8GBC2, H9JDV4, H9JL39, P82204, H9J314	0.903011	0.979493	0.166667
GO:0016491	oxidoreductase activity	F	3	15	72	226	0.0416667	0.0663717	under	H9JBZ7, H9IS42, H9JT78	H9J0M9, H9IVR7, H9IVT6, H9JBZ7, H9JGX1, Q08J22, A7BI63, H9JTG9, C7EPE2, H9IVS0, H9JTY7, H9IS42, H9IYS1, H9IZY3, H9JT78	0.909486	0.979493	0.2
GO:0044238	primary metabolic process	P	19	72	72	226	0.263889	0.318584	under	H9IXK0, P10831, I3VR74, H9JES0, B5TZ28, Q03383, H9JK60, H9IWK8, Q86D78, H9JL75, H9JKL1, H9JJ25, H9JJ26, H9ISX5, H9J232, H9JL39, H9JM38, H9JW44, H9J822	H9JY13, C8C9T4, H9JY12, H9JY11, H9JEW2, H9IXK0, H9J5K7, H9JEW3, P10831, H9JES0, O77046, O01953, H9JK60, H9JFI2, H9JFI3, H9JFI4, P82204, Q9TXE6, H9J5P0, H9JKA2, H9JUE4, I3VR73, H9JY09, I3VR74, H9IVN9, H9JTC6, Q03383, H9JTG9, H9JTC9, H9JL75, H9JE19, P07481, H9JL39, P81902, H9J229, H9JCY0, Q1HPW8, B5TZ28, H9JTB5, H9IWK8, H9JIY6, Q86D78, B2DD57, C4B489, H9J230, H9JJ27, H9J231, H9JJ25, H9JJ26, H9JPS6,…	0.914152	0.979493	0.263889
GO:0005737	cytoplasm	C	2	11	72	226	0.0277778	0.0486726	under	H9JPZ3, H9IVY4	A1YQ87, H9J0M9, B2DD57, H9JPZ3, C0IRB4, Q75VN3, S5M110, H9JUE4, H9IT95, A7BI63, H9IVY4	0.91507	0.979493	0.181818
GO:0005488	binding	F	15	59	72	226	0.208333	0.261062	under	B2ZZX0, H9JBZ7, I3VR74, H9JES0, H9JFX4, O97158, Q2F5R6, B5TZ28, H9IWK8, H9JK60, Q9XY09, H9IV93, H9JL39, H9IS42, H9JT78	H9J0M9, H9JY13, H9JY12, C0SQ80, H9JY11, H9JEW2, H9J5K7, H9JEW3, H9JES0, O77046, Q2F5R6, O01953, H9JK60, Q08JX1, H9J5P0, Q08J22, B2ZZW3, I3VR73, H9JY09, H9JPG9, I3VR74, H9IVJ5, H9JFX4, C7EPE2, H9JTC9, H9JFH1, H9JL39, H9IS42, H9JT78, H9JTT5, B2ZZX0, A7BI63, O97158, B5TZ28, H9JIY5, H9IWK8, H9JIY6, Q95P97, S5M110, Q9XY09, H9IT95, H9IV93, H9J314, A1YQ87, Q9BMQ7, H9JBZ7, H9J5L6, G8GBC2, H9JGX1, O97363,…	0.92035	0.979493	0.254237
GO:0004175	endopeptidase activity	F	7	31	72	226	0.0972222	0.137168	under	H9JL75, H9JKL1, H9JJ25, H9JJ26, H9J232, H9JM38, B5TZ28	H9JY13, H9J229, H9JY12, H9JY11, H9JCY0, Q1HPW8, B5TZ28, O01953, H9JTB5, C4B489, H9JFI2, H9J230, H9JJ27, H9J231, H9JFI3, H9JJ25, H9JJ26, H9J232, H9JFI4, Q9TXE6, Q9BMQ7, G8GBC4, H9JY09, H9IVN9, H9JTC6, H9JTC9, H9JL75, H9JKL1, H9JM38, H9JCD8, H9JKH3	0.922772	0.979493	0.225806
GO:0008233	peptidase activity	F	11	46	72	226	0.152778	0.20354	under	H9JL75, H9JKL1, H9JJ25, H9JJ26, H9J267, H9J232, H9JM38, I3VR74, H9JES0, B5TZ28, H9IWK8	H9JY13, H9J229, H9JY12, H9JY11, H9JCY0, H9JEW2, Q1HPW8, H9JEW3, H9J5K7, H9JES0, O77046, B5TZ28, O01953, H9JTB5, H9JIY5, H9IWK8, H9JIY6, C4B489, H9JFI2, H9J230, H9JJ27, H9J231, H9JFI3, H9JJ25, H9JJ26, H9J232, H9JFI4, H9J5P0, Q9TXE6, Q9BMQ7, G8GBC4, I3VR73, H9JY09, I3VR74, H9IVN9, H9JIX6, H9JTC6, H9JTC9, H9JL75, H9JKL1, H9J267, H9JM38, H9JCD8, H9IZ41, Q60F93, H9JKH3	0.932143	0.979493	0.23913
GO:0043226	organelle	C	1	7	72	226	0.0138889	0.0309735	under	H9J011	H9J0M9, H9J011, S5M110, H9JUE4, Q8N0P2, H9IT95, H9JYG4	0.934753	0.979493	0.142857
GO:0043229	intracellular organelle	C	1	7	72	226	0.0138889	0.0309735	under	H9J011	H9J0M9, H9J011, S5M110, H9JUE4, Q8N0P2, H9IT95, H9JYG4	0.934753	0.979493	0.142857
GO:0034641	cellular nitrogen compound metabolic process	P	1	8	72	226	0.0138889	0.0353982	under	F8V3L0	A1YQ87, F8V3L0, C0IRB4, H9JL90, H9JUE4, H9JDV4, P82204, H9J314	0.956204	0.979493	0.125
GO:0003824	catalytic activity	F	34	124	72	226	0.472222	0.548673	under	H9JSN7, B2ZZX0, F8V3L0, H9JES0, B5TZ28, H9IWK8, H9JK60, Q86D78, H9JJ25, H9JJ26, H9JTY2, H9ISX5, H9IV93, H9J232, H9IW77, H9JDE9, H9JW44, B1Q138, B1Q137, H9JBZ7, I3VR74, H9IWD7, Q58I81, H9JL75, H9JCF2, H9JKL1, H9J267, H9J067, H9JL39, H9IS42, H9JM38, H9J822, H9IU46, H9JT78	H9JSN7, H9JY13, H9JY12, H9JY11, H9J5K7, H9JES0, O77046, H9JG67, H9JK60, H9JF44, H9JG68, H9JTY2, H9JTY7, A0MNW6, Q08JX1, I3VR73, H9JY09, I3VR74, H9IVN9, H9JTG9, H9JL75, H9JCF2, B0FGV8, H9JE19, H9IU42, H9IU46, H9JT78, H9IU44, H9JCY0, H9IWK7, A7BI63, B5TZ28, H9JTB5, H9IWK8, H9IZI4, H9JPS6, H9IV93, H9J314, H9IWR3, B1Q138, B1Q137, H9JGX1, H9JL90, H9J5L9, P32358, B0FPE7, H9J267, B2ZDZ0, H9JM38, Q60F93,…	0.957406	0.979493	0.274194
GO:0017171	serine hydrolase activity	F	6	30	72	226	0.0833333	0.132743	under	H9JL75, H9JKL1, H9JJ25, H9JJ26, H9J232, H9JM38	H9JY13, H9J229, H9JY12, H9JY11, H9JCY0, Q1HPW8, O01953, H9JTB5, C4B489, H9JFI2, H9J230, H9JJ27, H9J231, H9JFI3, H9JJ25, H9JJ26, H9J232, H9JFI4, Q9TXE6, Q9BMQ7, G8GBC4, H9JY09, H9IVN9, H9JTC6, H9JTC9, H9JL75, H9JKL1, H9JM38, H9JCD8, H9JKH3	0.960553	0.979493	0.2
GO:0008236	serine-type peptidase activity	F	6	30	72	226	0.0833333	0.132743	under	H9JL75, H9JKL1, H9JJ25, H9JJ26, H9J232, H9JM38	H9JY13, H9J229, H9JY12, H9JY11, H9JCY0, Q1HPW8, O01953, H9JTB5, C4B489, H9JFI2, H9J230, H9JJ27, H9J231, H9JFI3, H9JJ25, H9JJ26, H9J232, H9JFI4, Q9TXE6, Q9BMQ7, G8GBC4, H9JY09, H9IVN9, H9JTC6, H9JTC9, H9JL75, H9JKL1, H9JM38, H9JCD8, H9JKH3	0.960553	0.979493	0.2
GO:0004252	serine-type endopeptidase activity	F	6	30	72	226	0.0833333	0.132743	under	H9JL75, H9JKL1, H9JJ25, H9JJ26, H9J232, H9JM38	H9JY13, H9J229, H9JY12, H9JY11, H9JCY0, Q1HPW8, O01953, H9JTB5, C4B489, H9JFI2, H9J230, H9JJ27, H9J231, H9JFI3, H9JJ25, H9JJ26, H9J232, H9JFI4, Q9TXE6, Q9BMQ7, G8GBC4, H9JY09, H9IVN9, H9JTC6, H9JTC9, H9JL75, H9JKL1, H9JM38, H9JCD8, H9JKH3	0.960553	0.979493	0.2
GO:0070011	peptidase activity, acting on L-amino acid peptides	F	10	45	72	226	0.138889	0.199115	under	H9JL75, H9JKL1, H9JJ25, H9JJ26, H9J232, H9JM38, I3VR74, H9JES0, B5TZ28, H9IWK8	H9JY13, H9J229, H9JY12, H9JY11, H9JCY0, H9JEW2, Q1HPW8, H9JEW3, H9J5K7, H9JES0, O77046, B5TZ28, O01953, H9JTB5, H9JIY5, H9IWK8, H9JIY6, C4B489, H9JFI2, H9J230, H9JJ27, H9J231, H9JFI3, H9JJ25, H9JJ26, H9J232, H9JFI4, H9J5P0, Q9TXE6, Q9BMQ7, G8GBC4, I3VR73, H9JY09, I3VR74, H9IVN9, H9JIX6, H9JTC6, H9JTC9, H9JL75, H9JKL1, H9JM38, H9JCD8, H9IZ41, Q60F93, H9JKH3	0.961042	0.979493	0.222222
GO:0008152	metabolic process	P	25	96	72	226	0.347222	0.424779	under	B2ZZX0, F8V3L0, H9IXK0, P10831, H9JES0, B5TZ28, H9JK60, H9IWK8, Q86D78, H9JJ25, H9JJ26, H9JTY2, H9ISX5, H9J232, H9JW44, H9JBZ7, I3VR74, Q03383, H9JL75, H9JKL1, H9IS42, H9JL39, H9JM38, H9J822, H9JT78	H9J0M9, H9JY13, C8C9T4, H9JY12, H9JY11, H9JEW2, H9IXK0, H9J5K7, H9JEW3, P10831, H9JES0, O77046, O01953, H9JK60, H9JFI2, H9JFI3, H9JTY2, H9JFI4, P82204, Q9TXE6, H9J5P0, H9JKA2, H9IVR7, Q08J22, B2ZZW3, H9JUE4, I3VR73, H9JY09, H9IVJ5, I3VR74, H9IVN9, Q2F645, H9JTC6, Q03383, H9JTG9, C7EPE2, H9JTC9, H9JL75, H9JE19, P07481, H9IVS0, H9IS42, H9JL39, P81902, H9JT78, B2ZZX0, H9J229, F8V3L0, H9JCY0, H9J3M9,…	0.961232	0.979493	0.260417
GO:0044710	single-organism metabolic process	P	4	23	72	226	0.0555556	0.10177	under	H9JBZ7, H9IS42, H9J822, H9JT78	A1YQ87, H9IVR7, H9J0M9, H9IVT6, H9JBZ7, H9JGX1, Q08J22, H9JL90, H9JDV4, A7BI63, P32358, H9JTG9, C7EPE2, H9JE19, H9IVS0, H9JPS6, H9IS42, P82204, H9J822, H9IYS1, H9IZY3, H9JT78, H9J314	0.970296	0.979493	0.173913
GO:0044763	single-organism cellular process	P	1	9	72	226	0.0138889	0.039823	under	H9J822	A1YQ87, H9JGX1, H9JL90, H9JDV4, P82204, H9J822, P32358, H9IZY3, H9J314	0.970669	0.979493	0.111111
GO:0006793	phosphorus metabolic process	P	1	9	72	226	0.0138889	0.039823	under	B2ZZX0	A1YQ87, B2ZZX0, H9J3M9, B2ZZW3, H9JL90, H9JXV1, H9JDV4, P82204, H9J314	0.970669	0.979493	0.111111
GO:0006796	phosphate-containing compound metabolic process	P	1	9	72	226	0.0138889	0.039823	under	B2ZZX0	A1YQ87, B2ZZX0, H9J3M9, B2ZZW3, H9JL90, H9JXV1, H9JDV4, P82204, H9J314	0.970669	0.979493	0.111111
GO:0005515	protein binding	F	1	10	72	226	0.0138889	0.0442478	under	Q9XY09	H9JY13, H9JTC9, H9JY12, Q9BMQ7, H9JY11, Q9XY09, H9IT95, H9JY09, O01953, H9JYG4	0.980401	0.984837	0.1
GO:0044699	single-organism process	P	4	26	72	226	0.0555556	0.115044	under	H9JBZ7, H9IS42, H9J822, H9JT78	H9J0M9, A7BI63, H9JFQ1, H9JPS6, P82204, H9J5P0, H9J314, A1YQ87, H9IVR7, H9IVT6, H9JBZ7, H9JGX1, Q08J22, H9JL90, H9JDV4, P32358, H9JTG9, C7EPE2, H9JE19, H9IVS0, H9IS42, H9J822, H9IYS1, P81902, H9IZY3, H9JT78	0.988053	0.988053	0.153846
