# Supplementary material for: iTRAQ-Based Quantitative Proteomic Analysis of Digestive Juice across the First 48 Hours of the Fifth Instar in Silkworm Larvae
Source: Int J Mol Sci. 2019 Dec 4;20(24):6113. doi: 10.3390/ijms20246113 (PMC6940845; doi:10.3390/ijms20246113)
Supplement: Supplementary file 1 [file ijms-20-06113-s001.zip › supplementary files/Table S3 Gene ontology (GO) enrichment analysis of DEPs from DJ48h compared with DJ0h.xlsx]

## Sheet: BP
Level	GO_ID	Term	Type	Seqs_Num	Sequences
1	GO:0008150	biological_process	Biological Process	50	H9JEW2, H9JES0, Q2F5R6, Q008X1, H9JFI3, Q08J22, H9JLC5, H9JY09, H9JPG9, Q2F645, H9JTG9, Q03383, C7EPE2, H9JTC9, H9JE19, P07481, H9IVS0, H9JL39, H9IS42, P81902, H9JT78, H9J229, B2ZZX0, H9J3M9, Q1HPW8, O97158, B5TZ28, Q86D78, B2DD57, C4B489, H9J231, H9JJ26, Q9XY09, H9IX93, H9JPS6, H9ISX5, H9J232, H9IT95, H9JW44, A4PHN6, A1YQ87, H9IVT6, G8GBC2, H9JGX1, H9JDV4, H9J5L9, A0A077JI83, H9J822, H9IZ41, H9J…
2	GO:0009987	cellular process	Biological Process	12	A1YQ87, B2ZZX0, H9J3M9, H9JGX1, Q08J22, H9JDV4, Q03383, P07481, H9IT95, P81902, H9J822, H9JT78
2	GO:0048519	negative regulation of biological process	Biological Process	3	P07481, P81902, Q03383
2	GO:0044699	single-organism process	Biological Process	14	A1YQ87, H9IVT6, H9JGX1, Q08J22, H9JDV4, H9JTG9, C7EPE2, H9JE19, H9IVS0, H9JPS6, H9IS42, H9J822, P81902, H9JT78
2	GO:0002376	immune system process	Biological Process	2	Q008X1, G8GBC2
2	GO:0050896	response to stimulus	Biological Process	4	Q008X1, G8GBC2, Q08J22, H9JT78
2	GO:0032501	multicellular organismal process	Biological Process	1	P81902
2	GO:0050789	regulation of biological process	Biological Process	3	P07481, P81902, Q03383
2	GO:0008152	metabolic process	Biological Process	43	H9J229, B2ZZX0, H9J3M9, Q1HPW8, H9JEW2, H9JES0, B5TZ28, Q86D78, B2DD57, C4B489, H9J231, H9JFI3, H9JJ26, H9IX93, H9JPS6, H9ISX5, H9J232, H9JW44, A4PHN6, A1YQ87, H9IVT6, G8GBC2, H9JGX1, Q08J22, H9JY09, H9JDV4, Q2F645, H9J5L9, Q03383, H9JTG9, A0A077JI83, C7EPE2, H9JTC9, H9JE19, P07481, H9IVS0, H9IS42, H9JL39, P81902, H9J822, H9IZ41, H9JT78, H9JKH3
2	GO:0022610	biological adhesion	Biological Process	1	Q9XY09
2	GO:0065007	biological regulation	Biological Process	6	H9JGX1, P07481, H9JPG9, O97158, P81902, Q03383
2	GO:0032502	developmental process	Biological Process	1	P81902
2	GO:0051179	localization	Biological Process	5	H9JGX1, H9JLC5, H9JPG9, O97158, Q2F5R6
2	GO:0098754	detoxification	Biological Process	2	Q08J22, H9JT78
3	GO:0044237	cellular metabolic process	Biological Process	9	A1YQ87, B2ZZX0, H9J3M9, Q08J22, P07481, H9JDV4, P81902, H9J822, Q03383
3	GO:0019222	regulation of metabolic process	Biological Process	3	P07481, P81902, Q03383
3	GO:0009605	response to external stimulus	Biological Process	1	Q008X1
3	GO:0007155	cell adhesion	Biological Process	1	Q9XY09
3	GO:0009892	negative regulation of metabolic process	Biological Process	3	P07481, P81902, Q03383
3	GO:1990748	cellular detoxification	Biological Process	2	Q08J22, H9JT78
3	GO:0042221	response to chemical	Biological Process	2	Q08J22, H9JT78
3	GO:0051234	establishment of localization	Biological Process	5	H9JGX1, H9JLC5, H9JPG9, O97158, Q2F5R6
3	GO:0009607	response to biotic stimulus	Biological Process	1	Q008X1
3	GO:0006950	response to stress	Biological Process	4	Q008X1, G8GBC2, Q08J22, H9JT78
3	GO:0048523	negative regulation of cellular process	Biological Process	3	P07481, P81902, Q03383
3	GO:0044767	single-organism developmental process	Biological Process	1	P81902
3	GO:0044763	single-organism cellular process	Biological Process	4	A1YQ87, H9JGX1, H9JDV4, H9J822
3	GO:0044238	primary metabolic process	Biological Process	30	H9J229, Q1HPW8, H9JEW2, H9JES0, B5TZ28, Q86D78, B2DD57, C4B489, H9J231, H9JFI3, H9JJ26, H9JPS6, H9ISX5, H9J232, H9JW44, A4PHN6, A1YQ87, H9JY09, H9JDV4, Q03383, A0A077JI83, H9JTG9, H9JTC9, H9JE19, P07481, H9JL39, P81902, H9J822, H9IZ41, H9JKH3
3	GO:0071704	organic substance metabolic process	Biological Process	31	H9J229, Q1HPW8, H9JEW2, H9JES0, B5TZ28, Q86D78, B2DD57, C4B489, H9J231, H9JFI3, H9JJ26, H9JPS6, H9ISX5, H9J232, H9JW44, A4PHN6, A1YQ87, G8GBC2, H9JY09, H9JDV4, Q03383, A0A077JI83, H9JTG9, H9JTC9, H9JE19, P07481, H9JL39, P81902, H9J822, H9IZ41, H9JKH3
3	GO:0044707	single-multicellular organism process	Biological Process	1	P81902
3	GO:0044710	single-organism metabolic process	Biological Process	13	A1YQ87, H9IVT6, H9JGX1, Q08J22, H9JDV4, H9JTG9, C7EPE2, H9JE19, H9IVS0, H9JPS6, H9IS42, H9J822, H9JT78
3	GO:0050794	regulation of cellular process	Biological Process	3	P07481, P81902, Q03383
3	GO:0048856	anatomical structure development	Biological Process	1	P81902
3	GO:0009056	catabolic process	Biological Process	3	A1YQ87, G8GBC2, H9JL39
3	GO:0006807	nitrogen compound metabolic process	Biological Process	4	A1YQ87, G8GBC2, H9JDV4, H9JL39
3	GO:0006457	protein folding	Biological Process	1	H9IT95
3	GO:0006955	immune response	Biological Process	2	Q008X1, G8GBC2
3	GO:0065009	regulation of molecular function	Biological Process	3	P07481, P81902, Q03383
3	GO:0065008	regulation of biological quality	Biological Process	3	H9JGX1, H9JPG9, O97158
3	GO:0009058	biosynthetic process	Biological Process	1	H9JDV4
3	GO:0051716	cellular response to stimulus	Biological Process	1	Q08J22
4	GO:0044260	cellular macromolecule metabolic process	Biological Process	3	P07481, P81902, Q03383
4	GO:0009636	response to toxic substance	Biological Process	2	Q08J22, H9JT78
4	GO:0043170	macromolecule metabolic process	Biological Process	19	H9J229, G8GBC2, Q1HPW8, H9JEW2, H9JY09, H9JES0, B5TZ28, Q03383, H9JTC9, C4B489, H9J231, H9JFI3, P07481, H9JJ26, H9J232, H9JL39, P81902, H9IZ41, H9JKH3
4	GO:0006629	lipid metabolic process	Biological Process	3	H9JE19, H9JPS6, H9JTG9
4	GO:1901360	organic cyclic compound metabolic process	Biological Process	3	A1YQ87, H9JDV4, H9JTG9
4	GO:0031324	negative regulation of cellular metabolic process	Biological Process	3	P07481, P81902, Q03383
4	GO:0044249	cellular biosynthetic process	Biological Process	1	H9JDV4
4	GO:0006725	cellular aromatic compound metabolic process	Biological Process	2	A1YQ87, H9JDV4
4	GO:0051186	cofactor metabolic process	Biological Process	1	A1YQ87
4	GO:0010605	negative regulation of macromolecule metabolic process	Biological Process	3	P07481, P81902, Q03383
4	GO:0006082	organic acid metabolic process	Biological Process	1	A1YQ87
4	GO:0098609	cell-cell adhesion	Biological Process	1	Q9XY09
4	GO:0070887	cellular response to chemical stimulus	Biological Process	1	Q08J22
4	GO:0005975	carbohydrate metabolic process	Biological Process	9	A1YQ87, Q86D78, B2DD57, H9ISX5, H9JL39, H9J822, H9JW44, A0A077JI83, A4PHN6
4	GO:0019538	protein metabolic process	Biological Process	17	H9J229, Q1HPW8, H9JEW2, H9JY09, H9JES0, B5TZ28, Q03383, H9JTC9, C4B489, H9J231, H9JFI3, H9JJ26, P07481, H9J232, H9IZ41, P81902, H9JKH3
4	GO:0006091	generation of precursor metabolites and energy	Biological Process	1	A1YQ87
4	GO:0050790	regulation of catalytic activity	Biological Process	3	P07481, P81902, Q03383
4	GO:0044092	negative regulation of molecular function	Biological Process	3	P07481, P81902, Q03383
4	GO:1901700	response to oxygen-containing compound	Biological Process	1	Q08J22
4	GO:0072593	reactive oxygen species metabolic process	Biological Process	1	Q08J22
4	GO:0046483	heterocycle metabolic process	Biological Process	2	A1YQ87, H9JDV4
4	GO:0044262	cellular carbohydrate metabolic process	Biological Process	1	H9J822
4	GO:0006810	transport	Biological Process	5	H9JGX1, H9JLC5, H9JPG9, O97158, Q2F5R6
4	GO:0006979	response to oxidative stress	Biological Process	2	Q08J22, H9JT78
4	GO:0045087	innate immune response	Biological Process	2	Q008X1, G8GBC2
4	GO:0044281	small molecule metabolic process	Biological Process	2	A1YQ87, H9JDV4
4	GO:0055114	oxidation-reduction process	Biological Process	8	C7EPE2, H9IVT6, H9JGX1, Q08J22, H9IVS0, H9IS42, H9JTG9, H9JT78
4	GO:0042592	homeostatic process	Biological Process	3	H9JGX1, H9JPG9, O97158
4	GO:0098869	cellular oxidant detoxification	Biological Process	2	Q08J22, H9JT78
4	GO:1901564	organonitrogen compound metabolic process	Biological Process	4	A1YQ87, G8GBC2, H9JDV4, H9JL39
4	GO:0055086	nucleobase-containing small molecule metabolic process	Biological Process	2	A1YQ87, H9JDV4
4	GO:0080090	regulation of primary metabolic process	Biological Process	3	P07481, P81902, Q03383
4	GO:0006952	defense response	Biological Process	2	Q008X1, G8GBC2
4	GO:0033554	cellular response to stress	Biological Process	1	Q08J22
4	GO:0034641	cellular nitrogen compound metabolic process	Biological Process	2	A1YQ87, H9JDV4
4	GO:0006139	nucleobase-containing compound metabolic process	Biological Process	2	A1YQ87, H9JDV4
4	GO:0060255	regulation of macromolecule metabolic process	Biological Process	3	P07481, P81902, Q03383
4	GO:0044723	single-organism carbohydrate metabolic process	Biological Process	2	A1YQ87, H9J822
4	GO:0007275	multicellular organism development	Biological Process	1	P81902
4	GO:0044712	single-organism catabolic process	Biological Process	1	A1YQ87
4	GO:1901575	organic substance catabolic process	Biological Process	3	A1YQ87, G8GBC2, H9JL39
4	GO:0043207	response to external biotic stimulus	Biological Process	1	Q008X1
4	GO:0006793	phosphorus metabolic process	Biological Process	4	A1YQ87, B2ZZX0, H9J3M9, H9JDV4
4	GO:1901576	organic substance biosynthetic process	Biological Process	1	H9JDV4
4	GO:0031323	regulation of cellular metabolic process	Biological Process	3	P07481, P81902, Q03383
4	GO:1901135	carbohydrate derivative metabolic process	Biological Process	4	A1YQ87, G8GBC2, H9JL39, H9JDV4
4	GO:0010035	response to inorganic substance	Biological Process	1	Q08J22
4	GO:0019725	cellular homeostasis	Biological Process	1	H9JGX1
4	GO:0044711	single-organism biosynthetic process	Biological Process	1	H9JDV4
4	GO:0019637	organophosphate metabolic process	Biological Process	2	A1YQ87, H9JDV4
4	GO:0005984	disaccharide metabolic process	Biological Process	1	H9J822
4	GO:1901657	glycosyl compound metabolic process	Biological Process	2	A1YQ87, H9JDV4
5	GO:0043436	oxoacid metabolic process	Biological Process	1	A1YQ87
5	GO:0051336	regulation of hydrolase activity	Biological Process	3	P07481, P81902, Q03383
5	GO:0034599	cellular response to oxidative stress	Biological Process	1	Q08J22
5	GO:0043086	negative regulation of catalytic activity	Biological Process	3	P07481, P81902, Q03383
5	GO:1901137	carbohydrate derivative biosynthetic process	Biological Process	1	H9JDV4
5	GO:0019438	aromatic compound biosynthetic process	Biological Process	1	H9JDV4
5	GO:0072521	purine-containing compound metabolic process	Biological Process	2	A1YQ87, H9JDV4
5	GO:1901566	organonitrogen compound biosynthetic process	Biological Process	1	H9JDV4
5	GO:0009116	nucleoside metabolic process	Biological Process	2	A1YQ87, H9JDV4
5	GO:0048878	chemical homeostasis	Biological Process	3	H9JGX1, H9JPG9, O97158
5	GO:1901136	carbohydrate derivative catabolic process	Biological Process	2	G8GBC2, H9JL39
5	GO:0000302	response to reactive oxygen species	Biological Process	1	Q08J22
5	GO:0018130	heterocycle biosynthetic process	Biological Process	1	H9JDV4
5	GO:0005991	trehalose metabolic process	Biological Process	1	H9J822
5	GO:0006040	amino sugar metabolic process	Biological Process	1	H9JL39
5	GO:0032268	regulation of cellular protein metabolic process	Biological Process	3	P07481, P81902, Q03383
5	GO:0008202	steroid metabolic process	Biological Process	1	H9JTG9
5	GO:0006508	proteolysis	Biological Process	17	H9J229, Q1HPW8, H9JEW2, H9JY09, H9JES0, B5TZ28, Q03383, H9JTC9, C4B489, H9J231, H9JFI3, P07481, H9JJ26, H9J232, P81902, H9IZ41, H9JKH3
5	GO:0051248	negative regulation of protein metabolic process	Biological Process	3	P07481, P81902, Q03383
5	GO:0006811	ion transport	Biological Process	3	H9JGX1, H9JPG9, O97158
5	GO:1901659	glycosyl compound biosynthetic process	Biological Process	1	H9JDV4
5	GO:0055085	transmembrane transport	Biological Process	1	H9JLC5
5	GO:1901701	cellular response to oxygen-containing compound	Biological Process	1	Q08J22
5	GO:0055082	cellular chemical homeostasis	Biological Process	1	H9JGX1
5	GO:0051707	response to other organism	Biological Process	1	Q008X1
5	GO:0098542	defense response to other organism	Biological Process	1	Q008X1
5	GO:0009057	macromolecule catabolic process	Biological Process	2	G8GBC2, H9JL39
5	GO:1901565	organonitrogen compound catabolic process	Biological Process	2	G8GBC2, H9JL39
5	GO:1901293	nucleoside phosphate biosynthetic process	Biological Process	1	H9JDV4
5	GO:0098742	cell-cell adhesion via plasma-membrane adhesion molecules	Biological Process	1	Q9XY09
5	GO:0006801	superoxide metabolic process	Biological Process	1	Q08J22
5	GO:0019430	removal of superoxide radicals	Biological Process	1	Q08J22
5	GO:0044724	single-organism carbohydrate catabolic process	Biological Process	1	A1YQ87
5	GO:0044267	cellular protein metabolic process	Biological Process	3	P07481, P81902, Q03383
5	GO:0006796	phosphate-containing compound metabolic process	Biological Process	4	A1YQ87, B2ZZX0, H9J3M9, H9JDV4
5	GO:0006732	coenzyme metabolic process	Biological Process	1	A1YQ87
5	GO:0006022	aminoglycan metabolic process	Biological Process	2	G8GBC2, H9JL39
5	GO:0009311	oligosaccharide metabolic process	Biological Process	1	H9J822
5	GO:0072524	pyridine-containing compound metabolic process	Biological Process	1	A1YQ87
5	GO:0000305	response to oxygen radical	Biological Process	1	Q08J22
5	GO:0006753	nucleoside phosphate metabolic process	Biological Process	2	A1YQ87, H9JDV4
5	GO:0019693	ribose phosphate metabolic process	Biological Process	2	A1YQ87, H9JDV4
5	GO:0034654	nucleobase-containing compound biosynthetic process	Biological Process	1	H9JDV4
5	GO:1901362	organic cyclic compound biosynthetic process	Biological Process	1	H9JDV4
5	GO:0090407	organophosphate biosynthetic process	Biological Process	1	H9JDV4
5	GO:0072527	pyrimidine-containing compound metabolic process	Biological Process	1	H9JDV4
5	GO:0051246	regulation of protein metabolic process	Biological Process	3	P07481, P81902, Q03383
5	GO:0006757	ATP generation from ADP	Biological Process	1	A1YQ87
5	GO:0032269	negative regulation of cellular protein metabolic process	Biological Process	3	P07481, P81902, Q03383
5	GO:0016052	carbohydrate catabolic process	Biological Process	1	A1YQ87
5	GO:0044271	cellular nitrogen compound biosynthetic process	Biological Process	1	H9JDV4
6	GO:0042832	defense response to protozoan	Biological Process	1	Q008X1
6	GO:0006812	cation transport	Biological Process	1	H9JGX1
6	GO:0009617	response to bacterium	Biological Process	1	Q008X1
6	GO:0009142	nucleoside triphosphate biosynthetic process	Biological Process	1	H9JDV4
6	GO:0000303	response to superoxide	Biological Process	1	Q08J22
6	GO:0030162	regulation of proteolysis	Biological Process	3	P07481, P81902, Q03383
6	GO:0046390	ribose phosphate biosynthetic process	Biological Process	1	H9JDV4
6	GO:0006163	purine nucleotide metabolic process	Biological Process	2	A1YQ87, H9JDV4
6	GO:0009259	ribonucleotide metabolic process	Biological Process	2	A1YQ87, H9JDV4
6	GO:0016310	phosphorylation	Biological Process	3	A1YQ87, H9J3M9, H9JDV4
6	GO:0006096	glycolytic process	Biological Process	1	A1YQ87
6	GO:0006873	cellular ion homeostasis	Biological Process	1	H9JGX1
6	GO:0052547	regulation of peptidase activity	Biological Process	3	P07481, P81902, Q03383
6	GO:0009163	nucleoside biosynthetic process	Biological Process	1	H9JDV4
6	GO:1901071	glucosamine-containing compound metabolic process	Biological Process	1	H9JL39
6	GO:0009119	ribonucleoside metabolic process	Biological Process	2	A1YQ87, H9JDV4
6	GO:0009141	nucleoside triphosphate metabolic process	Biological Process	2	A1YQ87, H9JDV4
6	GO:0034614	cellular response to reactive oxygen species	Biological Process	1	Q08J22
6	GO:0009132	nucleoside diphosphate metabolic process	Biological Process	2	A1YQ87, H9JDV4
6	GO:0006733	oxidoreduction coenzyme metabolic process	Biological Process	1	A1YQ87
6	GO:0006030	chitin metabolic process	Biological Process	1	H9JL39
6	GO:0042278	purine nucleoside metabolic process	Biological Process	2	A1YQ87, H9JDV4
6	GO:0009123	nucleoside monophosphate metabolic process	Biological Process	1	A1YQ87
6	GO:0045861	negative regulation of proteolysis	Biological Process	3	P07481, P81902, Q03383
6	GO:0009117	nucleotide metabolic process	Biological Process	2	A1YQ87, H9JDV4
6	GO:0006026	aminoglycan catabolic process	Biological Process	2	G8GBC2, H9JL39
6	GO:0007156	homophilic cell adhesion via plasma membrane adhesion molecules	Biological Process	1	Q9XY09
6	GO:0030203	glycosaminoglycan metabolic process	Biological Process	1	G8GBC2
6	GO:0019362	pyridine nucleotide metabolic process	Biological Process	1	A1YQ87
6	GO:0046348	amino sugar catabolic process	Biological Process	1	H9JL39
6	GO:0019752	carboxylic acid metabolic process	Biological Process	1	A1YQ87
6	GO:0072522	purine-containing compound biosynthetic process	Biological Process	1	H9JDV4
6	GO:0071450	cellular response to oxygen radical	Biological Process	1	Q08J22
6	GO:0051346	negative regulation of hydrolase activity	Biological Process	3	P07481, P81902, Q03383
6	GO:0001562	response to protozoan	Biological Process	1	Q008X1
6	GO:0006220	pyrimidine nucleotide metabolic process	Biological Process	1	H9JDV4
6	GO:0072528	pyrimidine-containing compound biosynthetic process	Biological Process	1	H9JDV4
6	GO:0042742	defense response to bacterium	Biological Process	1	Q008X1
6	GO:0016311	dephosphorylation	Biological Process	1	B2ZZX0
6	GO:0050801	ion homeostasis	Biological Process	3	H9JGX1, H9JPG9, O97158
6	GO:0009165	nucleotide biosynthetic process	Biological Process	1	H9JDV4
6	GO:0006213	pyrimidine nucleoside metabolic process	Biological Process	1	H9JDV4
7	GO:0098771	inorganic ion homeostasis	Biological Process	3	H9JGX1, H9JPG9, O97158
7	GO:0042455	ribonucleoside biosynthetic process	Biological Process	1	H9JDV4
7	GO:0009135	purine nucleoside diphosphate metabolic process	Biological Process	1	A1YQ87
7	GO:0006221	pyrimidine nucleotide biosynthetic process	Biological Process	1	H9JDV4
7	GO:0006165	nucleoside diphosphate phosphorylation	Biological Process	2	A1YQ87, H9JDV4
7	GO:0030003	cellular cation homeostasis	Biological Process	1	H9JGX1
7	GO:0009260	ribonucleotide biosynthetic process	Biological Process	1	H9JDV4
7	GO:0009145	purine nucleoside triphosphate biosynthetic process	Biological Process	1	H9JDV4
7	GO:0009185	ribonucleoside diphosphate metabolic process	Biological Process	1	A1YQ87
7	GO:0046939	nucleotide phosphorylation	Biological Process	2	A1YQ87, H9JDV4
7	GO:0009126	purine nucleoside monophosphate metabolic process	Biological Process	1	A1YQ87
7	GO:0009144	purine nucleoside triphosphate metabolic process	Biological Process	2	A1YQ87, H9JDV4
7	GO:0000270	peptidoglycan metabolic process	Biological Process	1	G8GBC2
7	GO:0030001	metal ion transport	Biological Process	1	H9JGX1
7	GO:0009147	pyrimidine nucleoside triphosphate metabolic process	Biological Process	1	H9JDV4
7	GO:0009150	purine ribonucleotide metabolic process	Biological Process	2	A1YQ87, H9JDV4
7	GO:0009218	pyrimidine ribonucleotide metabolic process	Biological Process	1	H9JDV4
7	GO:0032787	monocarboxylic acid metabolic process	Biological Process	1	A1YQ87
7	GO:0009161	ribonucleoside monophosphate metabolic process	Biological Process	1	A1YQ87
7	GO:0042451	purine nucleoside biosynthetic process	Biological Process	1	H9JDV4
7	GO:0009199	ribonucleoside triphosphate metabolic process	Biological Process	2	A1YQ87, H9JDV4
7	GO:0046131	pyrimidine ribonucleoside metabolic process	Biological Process	1	H9JDV4
7	GO:0055080	cation homeostasis	Biological Process	3	H9JGX1, H9JPG9, O97158
7	GO:1901072	glucosamine-containing compound catabolic process	Biological Process	1	H9JL39
7	GO:0052548	regulation of endopeptidase activity	Biological Process	3	P07481, P81902, Q03383
7	GO:0046134	pyrimidine nucleoside biosynthetic process	Biological Process	1	H9JDV4
7	GO:0071451	cellular response to superoxide	Biological Process	1	Q08J22
7	GO:0006027	glycosaminoglycan catabolic process	Biological Process	1	G8GBC2
7	GO:0009201	ribonucleoside triphosphate biosynthetic process	Biological Process	1	H9JDV4
7	GO:0010466	negative regulation of peptidase activity	Biological Process	3	P07481, P81902, Q03383
7	GO:0009148	pyrimidine nucleoside triphosphate biosynthetic process	Biological Process	1	H9JDV4
7	GO:0006032	chitin catabolic process	Biological Process	1	H9JL39
7	GO:0046128	purine ribonucleoside metabolic process	Biological Process	2	A1YQ87, H9JDV4
7	GO:0046496	nicotinamide nucleotide metabolic process	Biological Process	1	A1YQ87
7	GO:0006164	purine nucleotide biosynthetic process	Biological Process	1	H9JDV4
8	GO:0046129	purine ribonucleoside biosynthetic process	Biological Process	1	H9JDV4
8	GO:0009253	peptidoglycan catabolic process	Biological Process	1	G8GBC2
8	GO:0009179	purine ribonucleoside diphosphate metabolic process	Biological Process	1	A1YQ87
8	GO:0009220	pyrimidine ribonucleotide biosynthetic process	Biological Process	1	H9JDV4
8	GO:0046036	CTP metabolic process	Biological Process	1	H9JDV4
8	GO:0046039	GTP metabolic process	Biological Process	1	H9JDV4
8	GO:0055065	metal ion homeostasis	Biological Process	3	H9JGX1, H9JPG9, O97158
8	GO:0009206	purine ribonucleoside triphosphate biosynthetic process	Biological Process	1	H9JDV4
8	GO:0006875	cellular metal ion homeostasis	Biological Process	1	H9JGX1
8	GO:0009152	purine ribonucleotide biosynthetic process	Biological Process	1	H9JDV4
8	GO:0009209	pyrimidine ribonucleoside triphosphate biosynthetic process	Biological Process	1	H9JDV4
8	GO:0010951	negative regulation of endopeptidase activity	Biological Process	3	P07481, P81902, Q03383
8	GO:0006090	pyruvate metabolic process	Biological Process	1	A1YQ87
8	GO:0046031	ADP metabolic process	Biological Process	1	A1YQ87
8	GO:0046051	UTP metabolic process	Biological Process	1	H9JDV4
8	GO:0009205	purine ribonucleoside triphosphate metabolic process	Biological Process	2	A1YQ87, H9JDV4
8	GO:0009167	purine ribonucleoside monophosphate metabolic process	Biological Process	1	A1YQ87
8	GO:0009208	pyrimidine ribonucleoside triphosphate metabolic process	Biological Process	1	H9JDV4
8	GO:0046132	pyrimidine ribonucleoside biosynthetic process	Biological Process	1	H9JDV4
8	GO:0000041	transition metal ion transport	Biological Process	1	H9JGX1
8	GO:1901068	guanosine-containing compound metabolic process	Biological Process	1	H9JDV4
8	GO:0046034	ATP metabolic process	Biological Process	1	A1YQ87
9	GO:0006183	GTP biosynthetic process	Biological Process	1	H9JDV4
9	GO:0006241	CTP biosynthetic process	Biological Process	1	H9JDV4
9	GO:0006826	iron ion transport	Biological Process	1	H9JGX1
9	GO:0006228	UTP biosynthetic process	Biological Process	1	H9JDV4
9	GO:0046916	cellular transition metal ion homeostasis	Biological Process	1	H9JGX1
9	GO:0055076	transition metal ion homeostasis	Biological Process	3	H9JGX1, H9JPG9, O97158
9	GO:1901070	guanosine-containing compound biosynthetic process	Biological Process	1	H9JDV4
10	GO:0006879	cellular iron ion homeostasis	Biological Process	1	H9JGX1
10	GO:0055072	iron ion homeostasis	Biological Process	3	H9JGX1, H9JPG9, O97158

## Sheet: MF
Level	GO_ID	Term	Type	Seqs_Num	Sequences
1	GO:0003674	molecular_function	Molecular Function	67	C0SQ80, H9JEW2, H9JES0, H9JG67, Q2F5R6, H9JFI3, H9JTY7, H9JDE9, Q08J22, H9JPG9, H9JY09, H9JFX4, Q2F645, H9JTG9, Q03383, C7EPE2, H9JTC9, H9JCF2, H9JFH1, H9JE19, P07481, H9IVS0, H9IS42, H9JL39, H9IU46, P81902, H9JT78, B2ZZX0, H9J229, H9J3M9, Q1HPW8, O97158, B5TZ28, H9JIY5, Q86D78, B2DD57, C4B489, H9J231, S5M110, Q9XY09, H9JJ26, H9IX93, H9JPS6, H9IV93, H9IT95, H9ISX5, H9J232, H9IW76, H9JW44, A4PHN6,…
2	GO:0098772	molecular function regulator	Molecular Function	3	P07481, P81902, Q03383
2	GO:0005488	binding	Molecular Function	29	B2ZZX0, C0SQ80, H9JEW2, H9JES0, O97158, B5TZ28, Q2F5R6, H9JIY5, S5M110, Q9XY09, H9IT95, H9IV93, A1YQ87, G8GBC2, H9JGX1, Q08J22, O97363, H9JPG9, H9JY09, H9JDV4, H9JFX4, H9JYG4, C7EPE2, H9JTC9, H9JFH1, H9IS42, H9JL39, H9IZ41, H9JT78
2	GO:0045735	nutrient reservoir activity	Molecular Function	1	H9JP12
2	GO:0003824	catalytic activity	Molecular Function	53	H9JEW2, H9JES0, H9JG67, H9JFI3, H9JTY7, H9JDE9, Q08J22, H9JY09, Q2F645, H9JTG9, C7EPE2, H9JTC9, H9JCF2, H9JFH1, H9JE19, H9IVS0, H9JL39, H9IS42, H9IU46, H9JT78, B2ZZX0, H9J229, H9J3M9, Q1HPW8, B5TZ28, H9JIY5, Q86D78, B2DD57, C4B489, H9J231, H9JJ26, H9IX93, H9JPS6, H9IV93, H9ISX5, H9J232, H9IW76, H9JW44, A4PHN6, A1YQ87, H9IWR3, H9IVT6, G8GBC2, H9JGX1, H9J5L9, H9JDV4, A0A077JI83, H9J064, H9J067, B2Z…
2	GO:0005215	transporter activity	Molecular Function	1	Q2F5R6
2	GO:0016209	antioxidant activity	Molecular Function	2	Q08J22, H9JT78
3	GO:0004784	superoxide dismutase activity	Molecular Function	1	Q08J22
3	GO:0016787	hydrolase activity	Molecular Function	38	B2ZZX0, H9J229, H9JEW2, Q1HPW8, H9JES0, B5TZ28, H9JG67, H9JIY5, Q86D78, B2DD57, C4B489, H9J231, H9JFI3, H9JJ26, H9IX93, H9JPS6, H9ISX5, H9J232, H9IV93, H9IW76, H9JW44, H9JDE9, A4PHN6, H9IWR3, G8GBC2, H9JY09, A0A077JI83, H9JTC9, H9JCF2, H9JE19, H9J064, H9J067, B2ZDZ0, H9JL39, H9IZ41, H9J822, H9IU46, H9JKH3
3	GO:0043167	ion binding	Molecular Function	19	A1YQ87, B2ZZX0, H9JEW2, G8GBC2, H9JGX1, Q08J22, H9JPG9, H9JES0, H9JDV4, O97158, B5TZ28, H9JIY5, C7EPE2, S5M110, Q9XY09, H9IT95, H9IV93, H9IS42, H9IZ41
3	GO:0036094	small molecule binding	Molecular Function	4	C7EPE2, S5M110, H9IS42, H9JDV4
3	GO:0048037	cofactor binding	Molecular Function	2	C7EPE2, H9IS42
3	GO:0097159	organic cyclic compound binding	Molecular Function	7	C7EPE2, S5M110, H9IV93, H9IS42, H9JDV4, H9JYG4, H9JT78
3	GO:0004601	peroxidase activity	Molecular Function	1	H9JT78
3	GO:0097367	carbohydrate derivative binding	Molecular Function	3	S5M110, H9JDV4, H9JL39
3	GO:0016491	oxidoreductase activity	Molecular Function	9	C7EPE2, H9IVT6, H9JGX1, Q08J22, H9IVS0, H9JTY7, H9IS42, H9JTG9, H9JT78
3	GO:0008289	lipid binding	Molecular Function	1	Q2F5R6
3	GO:0030246	carbohydrate binding	Molecular Function	2	O97363, H9IT95
3	GO:0005515	protein binding	Molecular Function	5	H9JTC9, Q9XY09, H9IT95, H9JY09, H9JYG4
3	GO:1901363	heterocyclic compound binding	Molecular Function	7	C7EPE2, S5M110, H9IV93, H9IS42, H9JDV4, H9JYG4, H9JT78
3	GO:0030234	enzyme regulator activity	Molecular Function	3	P07481, P81902, Q03383
3	GO:0005549	odorant binding	Molecular Function	1	C0SQ80
3	GO:0016829	lyase activity	Molecular Function	2	A1YQ87, H9J5L9
3	GO:0016740	transferase activity	Molecular Function	2	H9J3M9, H9JDV4
3	GO:0061783	peptidoglycan muralytic activity	Molecular Function	1	G8GBC2
4	GO:0016614	oxidoreductase activity, acting on CH-OH group of donors	Molecular Function	2	C7EPE2, H9IS42
4	GO:0017171	serine hydrolase activity	Molecular Function	10	H9JTC9, H9J229, C4B489, Q1HPW8, H9J231, H9JFI3, H9JJ26, H9J232, H9JY09, H9JKH3
4	GO:0003676	nucleic acid binding	Molecular Function	2	H9IV93, H9JYG4
4	GO:0016810	hydrolase activity, acting on carbon-nitrogen (but not peptide) bonds	Molecular Function	2	G8GBC2, H9JW44
4	GO:0008233	peptidase activity	Molecular Function	15	H9J229, H9JEW2, Q1HPW8, H9JY09, H9JES0, B5TZ28, H9JIY5, H9JTC9, C4B489, H9J231, H9JFI3, H9JJ26, H9J232, H9IZ41, H9JKH3
4	GO:0008061	chitin binding	Molecular Function	1	H9JL39
4	GO:0043168	anion binding	Molecular Function	4	C7EPE2, S5M110, H9IS42, H9JDV4
4	GO:0016788	hydrolase activity, acting on ester bonds	Molecular Function	4	B2ZZX0, H9JE19, H9JPS6, H9IW76
4	GO:1901265	nucleoside phosphate binding	Molecular Function	4	C7EPE2, S5M110, H9IS42, H9JDV4
4	GO:0051082	unfolded protein binding	Molecular Function	1	H9IT95
4	GO:0016772	transferase activity, transferring phosphorus-containing groups	Molecular Function	2	H9J3M9, H9JDV4
4	GO:0004857	enzyme inhibitor activity	Molecular Function	3	P07481, P81902, Q03383
4	GO:0050662	coenzyme binding	Molecular Function	2	C7EPE2, H9IS42
4	GO:0046983	protein dimerization activity	Molecular Function	1	H9JYG4
4	GO:0016798	hydrolase activity, acting on glycosyl bonds	Molecular Function	7	Q86D78, B2DD57, H9IX93, H9ISX5, H9JL39, H9J822, A4PHN6
4	GO:0000166	nucleotide binding	Molecular Function	4	C7EPE2, S5M110, H9IS42, H9JDV4
4	GO:0008745	N-acetylmuramoyl-L-alanine amidase activity	Molecular Function	1	G8GBC2
4	GO:0032553	ribonucleotide binding	Molecular Function	2	S5M110, H9JDV4
4	GO:0046906	tetrapyrrole binding	Molecular Function	1	H9JT78
4	GO:0016721	oxidoreductase activity, acting on superoxide radicals as acceptor	Molecular Function	1	Q08J22
4	GO:0043169	cation binding	Molecular Function	15	A1YQ87, B2ZZX0, H9JEW2, G8GBC2, H9JGX1, Q08J22, H9JPG9, H9JES0, O97158, B5TZ28, H9JIY5, Q9XY09, H9IT95, H9IV93, H9IZ41
4	GO:0016722	oxidoreductase activity, oxidizing metal ions	Molecular Function	1	H9JGX1
4	GO:0016684	oxidoreductase activity, acting on peroxide as acceptor	Molecular Function	1	H9JT78
4	GO:0016835	carbon-oxygen lyase activity	Molecular Function	1	A1YQ87
4	GO:0001882	nucleoside binding	Molecular Function	2	S5M110, H9JDV4
4	GO:0061134	peptidase regulator activity	Molecular Function	3	P07481, P81902, Q03383
5	GO:0052689	carboxylic ester hydrolase activity	Molecular Function	1	H9IW76
5	GO:0016776	phosphotransferase activity, phosphate group as acceptor	Molecular Function	1	H9JDV4
5	GO:0046872	metal ion binding	Molecular Function	15	A1YQ87, B2ZZX0, H9JEW2, G8GBC2, H9JGX1, Q08J22, H9JPG9, H9JES0, O97158, B5TZ28, H9JIY5, Q9XY09, H9IT95, H9IV93, H9IZ41
5	GO:0032555	purine ribonucleotide binding	Molecular Function	2	S5M110, H9JDV4
5	GO:0016811	hydrolase activity, acting on carbon-nitrogen (but not peptide) bonds, in linear amides	Molecular Function	1	G8GBC2
5	GO:0016724	oxidoreductase activity, oxidizing metal ions, oxygen as acceptor	Molecular Function	1	H9JGX1
5	GO:0061135	endopeptidase regulator activity	Molecular Function	3	P07481, P81902, Q03383
5	GO:0070011	peptidase activity, acting on L-amino acid peptides	Molecular Function	15	H9J229, H9JEW2, Q1HPW8, H9JY09, H9JES0, B5TZ28, H9JIY5, H9JTC9, C4B489, H9J231, H9JFI3, H9JJ26, H9J232, H9IZ41, H9JKH3
5	GO:0030414	peptidase inhibitor activity	Molecular Function	3	P07481, P81902, Q03383
5	GO:0004553	hydrolase activity, hydrolyzing O-glycosyl compounds	Molecular Function	6	Q86D78, B2DD57, H9ISX5, H9JL39, H9J822, A4PHN6
5	GO:0001883	purine nucleoside binding	Molecular Function	2	S5M110, H9JDV4
5	GO:0032549	ribonucleoside binding	Molecular Function	2	S5M110, H9JDV4
5	GO:0017076	purine nucleotide binding	Molecular Function	2	S5M110, H9JDV4
5	GO:0042578	phosphoric ester hydrolase activity	Molecular Function	3	B2ZZX0, H9JE19, H9JPS6
5	GO:0003677	DNA binding	Molecular Function	1	H9JYG4
5	GO:0046982	protein heterodimerization activity	Molecular Function	1	H9JYG4
5	GO:0008236	serine-type peptidase activity	Molecular Function	10	H9JTC9, H9J229, C4B489, Q1HPW8, H9J231, H9JFI3, H9JJ26, H9J232, H9JY09, H9JKH3
5	GO:0020037	heme binding	Molecular Function	1	H9JT78
5	GO:0050660	flavin adenine dinucleotide binding	Molecular Function	2	C7EPE2, H9IS42
5	GO:0016301	kinase activity	Molecular Function	2	H9J3M9, H9JDV4
5	GO:0016836	hydro-lyase activity	Molecular Function	1	A1YQ87
5	GO:0035639	purine ribonucleoside triphosphate binding	Molecular Function	2	S5M110, H9JDV4
6	GO:0008237	metallopeptidase activity	Molecular Function	4	H9JEW2, H9JES0, B5TZ28, H9IZ41
6	GO:0008238	exopeptidase activity	Molecular Function	4	H9JEW2, H9JES0, H9IZ41, H9JIY5
6	GO:0015927	trehalase activity	Molecular Function	1	H9J822
6	GO:0019205	nucleobase-containing compound kinase activity	Molecular Function	1	H9JDV4
6	GO:0004634	phosphopyruvate hydratase activity	Molecular Function	1	A1YQ87
6	GO:0004866	endopeptidase inhibitor activity	Molecular Function	3	P07481, P81902, Q03383
6	GO:0004564	beta-fructofuranosidase activity	Molecular Function	1	B2DD57
6	GO:0000287	magnesium ion binding	Molecular Function	1	A1YQ87
6	GO:0004252	serine-type endopeptidase activity	Molecular Function	10	H9JTC9, H9J229, C4B489, Q1HPW8, H9J231, H9JFI3, H9JJ26, H9J232, H9JY09, H9JKH3
6	GO:0030554	adenyl nucleotide binding	Molecular Function	2	S5M110, H9JDV4
6	GO:0004568	chitinase activity	Molecular Function	1	H9JL39
6	GO:0046914	transition metal ion binding	Molecular Function	5	H9JEW2, G8GBC2, H9JGX1, H9JES0, B5TZ28
6	GO:0005509	calcium ion binding	Molecular Function	2	Q9XY09, H9IT95
6	GO:0005524	ATP binding	Molecular Function	2	S5M110, H9JDV4
6	GO:0016791	phosphatase activity	Molecular Function	1	B2ZZX0
6	GO:0004550	nucleoside diphosphate kinase activity	Molecular Function	1	H9JDV4
6	GO:0032559	adenyl ribonucleotide binding	Molecular Function	2	S5M110, H9JDV4
6	GO:0004322	ferroxidase activity	Molecular Function	1	H9JGX1
6	GO:0032550	purine ribonucleoside binding	Molecular Function	2	S5M110, H9JDV4
6	GO:0015929	hexosaminidase activity	Molecular Function	1	A4PHN6
6	GO:0004175	endopeptidase activity	Molecular Function	11	H9JTC9, H9J229, C4B489, Q1HPW8, H9J231, H9JFI3, H9JJ26, H9J232, H9JY09, B5TZ28, H9JKH3
6	GO:0008081	phosphoric diester hydrolase activity	Molecular Function	2	H9JE19, H9JPS6
7	GO:0004180	carboxypeptidase activity	Molecular Function	2	H9IZ41, H9JIY5
7	GO:0008889	glycerophosphodiester phosphodiesterase activity	Molecular Function	1	H9JE19
7	GO:0004563	beta-N-acetylhexosaminidase activity	Molecular Function	1	A4PHN6
7	GO:0004177	aminopeptidase activity	Molecular Function	2	H9JEW2, H9JES0
7	GO:0004035	alkaline phosphatase activity	Molecular Function	1	B2ZZX0
7	GO:0008270	zinc ion binding	Molecular Function	4	H9JEW2, G8GBC2, H9JES0, B5TZ28
7	GO:0004222	metalloendopeptidase activity	Molecular Function	1	B5TZ28
7	GO:0005506	iron ion binding	Molecular Function	1	H9JGX1
7	GO:0004867	serine-type endopeptidase inhibitor activity	Molecular Function	3	P07481, P81902, Q03383
7	GO:0004555	alpha,alpha-trehalase activity	Molecular Function	1	H9J822
7	GO:0008241	peptidyl-dipeptidase activity	Molecular Function	1	H9IZ41
8	GO:0008199	ferric iron binding	Molecular Function	1	H9JGX1

## Sheet: CC
Level	GO_ID	Term	Type	Seqs_Num	Sequences
1	GO:0005575	cellular_component	Cellular Component	33	B2ZZX0, H9JEW2, A7LIK7, H9JES0, H9JWD5, O97158, H9J5E5, D2KQN9, B2DD57, Q008X1, S5M110, H9J011, Q9XY09, H9IT95, H9IW76, C0J8G2, A1YQ87, H9JGX1, H9JLC5, H9JPG9, Q03383, H9JYG4, A0A077JI83, Q6Q2D6, H9JPZ3, E5EVW3, C0J8F8, H9JP12, H9IVY4, H9JL39, H9J822, H9IZ41, Q9NGS0
2	GO:0032991	macromolecular complex	Cellular Component	2	A1YQ87, H9JYG4
2	GO:0005623	cell	Cellular Component	12	A1YQ87, B2ZZX0, B2DD57, H9JPZ3, S5M110, H9J011, H9JGX1, Q9XY09, H9IT95, H9IVY4, H9J822, H9JYG4
2	GO:0044421	extracellular region part	Cellular Component	12	A7LIK7, H9JPG9, H9JWD5, O97158, Q03383, H9J5E5, Q6Q2D6, D2KQN9, C0J8F8, H9JP12, C0J8G2, Q9NGS0
2	GO:0044425	membrane part	Cellular Component	4	B2ZZX0, H9JLC5, Q9XY09, H9J822
2	GO:0005576	extracellular region	Cellular Component	16	A7LIK7, H9JPG9, H9JWD5, O97158, Q03383, H9J5E5, Q6Q2D6, D2KQN9, Q008X1, E5EVW3, C0J8F8, H9JP12, H9JL39, H9IW76, C0J8G2, Q9NGS0
2	GO:0043226	organelle	Cellular Component	4	H9J011, S5M110, H9IT95, H9JYG4
2	GO:0031974	membrane-enclosed lumen	Cellular Component	1	H9IT95
2	GO:0044464	cell part	Cellular Component	11	A1YQ87, B2ZZX0, B2DD57, H9JPZ3, S5M110, H9J011, Q9XY09, H9IT95, H9IVY4, H9J822, H9JYG4
2	GO:0044422	organelle part	Cellular Component	2	H9IT95, H9JYG4
2	GO:0016020	membrane	Cellular Component	8	B2ZZX0, H9JEW2, H9JLC5, Q9XY09, H9JES0, H9J822, H9IZ41, A0A077JI83
3	GO:1902494	catalytic complex	Cellular Component	1	A1YQ87
3	GO:0043233	organelle lumen	Cellular Component	1	H9IT95
3	GO:0005886	plasma membrane	Cellular Component	3	B2ZZX0, Q9XY09, H9J822
3	GO:0031224	intrinsic component of membrane	Cellular Component	3	B2ZZX0, H9JLC5, Q9XY09
3	GO:0043227	membrane-bounded organelle	Cellular Component	3	H9J011, H9IT95, H9JYG4
3	GO:0098590	plasma membrane region	Cellular Component	1	H9J822
3	GO:0044424	intracellular part	Cellular Component	8	A1YQ87, B2DD57, H9JPZ3, H9J011, S5M110, H9IT95, H9IVY4, H9JYG4
3	GO:0043229	intracellular organelle	Cellular Component	4	H9J011, S5M110, H9IT95, H9JYG4
3	GO:0005615	extracellular space	Cellular Component	12	D2KQN9, C0J8F8, A7LIK7, H9JPG9, H9JP12, H9JWD5, O97158, C0J8G2, Q9NGS0, Q03383, H9J5E5, Q6Q2D6
3	GO:0012505	endomembrane system	Cellular Component	1	H9IT95
3	GO:0044446	intracellular organelle part	Cellular Component	2	H9IT95, H9JYG4
3	GO:0005622	intracellular	Cellular Component	8	A1YQ87, B2DD57, H9JPZ3, H9J011, S5M110, H9IT95, H9IVY4, H9JYG4
3	GO:0043228	non-membrane-bounded organelle	Cellular Component	2	S5M110, H9JYG4
3	GO:0044459	plasma membrane part	Cellular Component	1	H9J822
3	GO:0071944	cell periphery	Cellular Component	3	B2ZZX0, Q9XY09, H9J822
3	GO:0032993	protein-DNA complex	Cellular Component	1	H9JYG4
3	GO:0044815	DNA packaging complex	Cellular Component	1	H9JYG4
4	GO:0070013	intracellular organelle lumen	Cellular Component	1	H9IT95
4	GO:0031225	anchored component of membrane	Cellular Component	1	B2ZZX0
4	GO:0044432	endoplasmic reticulum part	Cellular Component	1	H9IT95
4	GO:0043232	intracellular non-membrane-bounded organelle	Cellular Component	2	S5M110, H9JYG4
4	GO:0044427	chromosomal part	Cellular Component	1	H9JYG4
4	GO:0005737	cytoplasm	Cellular Component	6	A1YQ87, B2DD57, H9JPZ3, S5M110, H9IT95, H9IVY4
4	GO:0044444	cytoplasmic part	Cellular Component	3	A1YQ87, H9JPZ3, H9IT95
4	GO:0000015	phosphopyruvate hydratase complex	Cellular Component	1	A1YQ87
4	GO:0043231	intracellular membrane-bounded organelle	Cellular Component	3	H9J011, H9IT95, H9JYG4
4	GO:0005783	endoplasmic reticulum	Cellular Component	1	H9IT95
4	GO:0016021	integral component of membrane	Cellular Component	3	B2ZZX0, H9JLC5, Q9XY09
4	GO:0016323	basolateral plasma membrane	Cellular Component	1	H9J822
4	GO:0000786	nucleosome	Cellular Component	1	H9JYG4
4	GO:0005694	chromosome	Cellular Component	1	H9JYG4
5	GO:0044445	cytosolic part	Cellular Component	1	A1YQ87
5	GO:0005856	cytoskeleton	Cellular Component	1	S5M110
5	GO:0005788	endoplasmic reticulum lumen	Cellular Component	1	H9IT95
5	GO:0005634	nucleus	Cellular Component	2	H9J011, H9JYG4
5	GO:0000785	chromatin	Cellular Component	1	H9JYG4
5	GO:0005829	cytosol	Cellular Component	2	A1YQ87, H9JPZ3

## Sheet: Enrichment
GO_ID	Term	Category	Test	Ref	TestAll	RefAll	Test_per	Ref_per	Over_Under	TestSeqs	RefSeqs	P value	FDR	richFactor
GO:0016798	hydrolase activity, acting on glycosyl bonds	F	7	9	114	226	0.0614035	0.039823	over	Q86D78, B2DD57, H9IX93, H9ISX5, H9JL39, H9J822, A4PHN6	Q86D78, B2DD57, C8C9T4, H9IX93, H9ISX5, H9JL39, H9J822, A4PHN6, P32358	0.0897938	0.949671	0.777778
GO:0055076	transition metal ion homeostasis	P	3	3	114	226	0.0263158	0.0132743	over	H9JGX1, H9JPG9, O97158	H9JGX1, H9JPG9, O97158	0.126667	0.949671	1
GO:0048878	chemical homeostasis	P	3	3	114	226	0.0263158	0.0132743	over	H9JGX1, H9JPG9, O97158	H9JGX1, H9JPG9, O97158	0.126667	0.949671	1
GO:0055080	cation homeostasis	P	3	3	114	226	0.0263158	0.0132743	over	H9JGX1, H9JPG9, O97158	H9JGX1, H9JPG9, O97158	0.126667	0.949671	1
GO:0050801	ion homeostasis	P	3	3	114	226	0.0263158	0.0132743	over	H9JGX1, H9JPG9, O97158	H9JGX1, H9JPG9, O97158	0.126667	0.949671	1
GO:0055065	metal ion homeostasis	P	3	3	114	226	0.0263158	0.0132743	over	H9JGX1, H9JPG9, O97158	H9JGX1, H9JPG9, O97158	0.126667	0.949671	1
GO:0006629	lipid metabolic process	P	3	3	114	226	0.0263158	0.0132743	over	H9JE19, H9JPS6, H9JTG9	H9JE19, H9JPS6, H9JTG9	0.126667	0.949671	1
GO:0098771	inorganic ion homeostasis	P	3	3	114	226	0.0263158	0.0132743	over	H9JGX1, H9JPG9, O97158	H9JGX1, H9JPG9, O97158	0.126667	0.949671	1
GO:0055072	iron ion homeostasis	P	3	3	114	226	0.0263158	0.0132743	over	H9JGX1, H9JPG9, O97158	H9JGX1, H9JPG9, O97158	0.126667	0.949671	1
GO:0005975	carbohydrate metabolic process	P	9	13	114	226	0.0789474	0.0575221	over	A1YQ87, Q86D78, B2DD57, H9ISX5, H9JL39, H9J822, H9JW44, A0A077JI83, A4PHN6	A1YQ87, C8C9T4, P32358, A0A077JI83, Q86D78, B2DD57, H9ISX5, H9JL39, P82204, H9J822, H9JW44, A4PHN6, H9JW43	0.133309	0.949671	0.692308
GO:0004553	hydrolase activity, hydrolyzing O-glycosyl compounds	F	6	8	114	226	0.0526316	0.0353982	over	Q86D78, B2DD57, H9ISX5, H9JL39, H9J822, A4PHN6	Q86D78, B2DD57, C8C9T4, H9ISX5, H9JL39, H9J822, A4PHN6, P32358	0.145966	0.949671	0.75
GO:0006952	defense response	P	2	2	114	226	0.0175439	0.00884956	over	Q008X1, G8GBC2	Q008X1, G8GBC2	0.253333	0.949671	1
GO:0009057	macromolecule catabolic process	P	2	2	114	226	0.0175439	0.00884956	over	G8GBC2, H9JL39	G8GBC2, H9JL39	0.253333	0.949671	1
GO:0002376	immune system process	P	2	2	114	226	0.0175439	0.00884956	over	Q008X1, G8GBC2	Q008X1, G8GBC2	0.253333	0.949671	1
GO:0016614	oxidoreductase activity, acting on CH-OH group of donors	F	2	2	114	226	0.0175439	0.00884956	over	C7EPE2, H9IS42	C7EPE2, H9IS42	0.253333	0.949671	1
GO:1901136	carbohydrate derivative catabolic process	P	2	2	114	226	0.0175439	0.00884956	over	G8GBC2, H9JL39	G8GBC2, H9JL39	0.253333	0.949671	1
GO:1901565	organonitrogen compound catabolic process	P	2	2	114	226	0.0175439	0.00884956	over	G8GBC2, H9JL39	G8GBC2, H9JL39	0.253333	0.949671	1
GO:0030246	carbohydrate binding	F	2	2	114	226	0.0175439	0.00884956	over	O97363, H9IT95	O97363, H9IT95	0.253333	0.949671	1
GO:0006026	aminoglycan catabolic process	P	2	2	114	226	0.0175439	0.00884956	over	G8GBC2, H9JL39	G8GBC2, H9JL39	0.253333	0.949671	1
GO:0008081	phosphoric diester hydrolase activity	F	2	2	114	226	0.0175439	0.00884956	over	H9JE19, H9JPS6	H9JE19, H9JPS6	0.253333	0.949671	1
GO:0005829	cytosol	C	2	2	114	226	0.0175439	0.00884956	over	A1YQ87, H9JPZ3	A1YQ87, H9JPZ3	0.253333	0.949671	1
GO:0006022	aminoglycan metabolic process	P	2	2	114	226	0.0175439	0.00884956	over	G8GBC2, H9JL39	G8GBC2, H9JL39	0.253333	0.949671	1
GO:0016301	kinase activity	F	2	2	114	226	0.0175439	0.00884956	over	H9J3M9, H9JDV4	H9J3M9, H9JDV4	0.253333	0.949671	1
GO:0016772	transferase activity, transferring phosphorus-containing groups	F	2	2	114	226	0.0175439	0.00884956	over	H9J3M9, H9JDV4	H9J3M9, H9JDV4	0.253333	0.949671	1
GO:0016829	lyase activity	F	2	2	114	226	0.0175439	0.00884956	over	A1YQ87, H9J5L9	A1YQ87, H9J5L9	0.253333	0.949671	1
GO:0006955	immune response	P	2	2	114	226	0.0175439	0.00884956	over	Q008X1, G8GBC2	Q008X1, G8GBC2	0.253333	0.949671	1
GO:0005509	calcium ion binding	F	2	2	114	226	0.0175439	0.00884956	over	Q9XY09, H9IT95	Q9XY09, H9IT95	0.253333	0.949671	1
GO:0045087	innate immune response	P	2	2	114	226	0.0175439	0.00884956	over	Q008X1, G8GBC2	Q008X1, G8GBC2	0.253333	0.949671	1
GO:0005615	extracellular space	C	12	20	114	226	0.105263	0.0884956	over	D2KQN9, C0J8F8, A7LIK7, H9JPG9, H9JP12, H9JWD5, O97158, C0J8G2, Q9NGS0, Q03383, H9J5E5, Q6Q2D6	H9JKA2, H9JDX3, H9JDY2, H9IXK0, A7LIK7, H9JPG9, H9JWD5, O97158, Q03383, H9JH30, H9J5E5, Q6Q2D6, C0J8H7, D4QGB9, D2KQN9, C0J8F8, H9JP12, C0J8G2, Q9NGS0, P09335	0.254823	0.949671	0.6
GO:0044421	extracellular region part	C	12	20	114	226	0.105263	0.0884956	over	A7LIK7, H9JPG9, H9JWD5, O97158, Q03383, H9J5E5, Q6Q2D6, D2KQN9, C0J8F8, H9JP12, C0J8G2, Q9NGS0	H9JKA2, H9JDX3, H9JDY2, H9IXK0, A7LIK7, H9JPG9, H9JWD5, O97158, Q03383, H9JH30, H9J5E5, Q6Q2D6, C0J8H7, D4QGB9, D2KQN9, C0J8F8, H9JP12, C0J8G2, Q9NGS0, P09335	0.254823	0.949671	0.6
GO:0016491	oxidoreductase activity	F	9	15	114	226	0.0789474	0.0663717	over	C7EPE2, H9IVT6, H9JGX1, Q08J22, H9IVS0, H9JTY7, H9IS42, H9JTG9, H9JT78	H9J0M9, H9IVR7, H9IVT6, H9JBZ7, H9JGX1, Q08J22, A7BI63, H9JTG9, C7EPE2, H9IVS0, H9JTY7, H9IS42, H9IYS1, H9IZY3, H9JT78	0.309813	0.949671	0.6
GO:0042592	homeostatic process	P	3	4	114	226	0.0263158	0.0176991	over	H9JGX1, H9JPG9, O97158	H9JGX1, H9JPG9, O97158, H9IZY3	0.317519	0.949671	0.75
GO:0016310	phosphorylation	P	3	4	114	226	0.0263158	0.0176991	over	A1YQ87, H9J3M9, H9JDV4	A1YQ87, H9J3M9, H9JDV4, P82204	0.317519	0.949671	0.75
GO:0065008	regulation of biological quality	P	3	4	114	226	0.0263158	0.0176991	over	H9JGX1, H9JPG9, O97158	H9JGX1, H9JPG9, O97158, H9IZY3	0.317519	0.949671	0.75
GO:0044464	cell part	C	11	19	114	226	0.0964912	0.0840708	over	A1YQ87, B2ZZX0, B2DD57, H9JPZ3, S5M110, H9J011, Q9XY09, H9IT95, H9IVY4, H9J822, H9JYG4	A1YQ87, H9J0M9, B2ZZX0, B2ZZW3, H9JUE4, A7BI63, H9JYG4, P32358, B2DD57, C0IRB4, H9JPZ3, Q75VN3, H9J011, S5M110, Q9XY09, Q8N0P2, H9IT95, H9IVY4, H9J822	0.330981	0.949671	0.578947
GO:0005623	cell	C	12	21	114	226	0.105263	0.0929204	over	A1YQ87, B2ZZX0, B2DD57, H9JPZ3, S5M110, H9J011, H9JGX1, Q9XY09, H9IT95, H9IVY4, H9J822, H9JYG4	A1YQ87, H9J0M9, B2ZZX0, H9JGX1, B2ZZW3, H9JUE4, A7BI63, H9JYG4, P32358, B2DD57, C0IRB4, H9JPZ3, Q75VN3, H9J011, S5M110, Q9XY09, Q8N0P2, H9IT95, H9IVY4, H9J822, H9IZY3	0.339443	0.949671	0.571429
GO:0044710	single-organism metabolic process	P	13	23	114	226	0.114035	0.10177	over	A1YQ87, H9IVT6, H9JGX1, Q08J22, H9JDV4, H9JTG9, C7EPE2, H9JE19, H9IVS0, H9JPS6, H9IS42, H9J822, H9JT78	A1YQ87, H9IVR7, H9J0M9, H9IVT6, H9JBZ7, H9JGX1, Q08J22, H9JL90, H9JDV4, A7BI63, P32358, H9JTG9, C7EPE2, H9JE19, H9IVS0, H9JPS6, H9IS42, P82204, H9J822, H9IYS1, H9IZY3, H9JT78, H9J314	0.346884	0.949671	0.565217
GO:1901135	carbohydrate derivative metabolic process	P	4	6	114	226	0.0350877	0.0265487	over	A1YQ87, G8GBC2, H9JL39, H9JDV4	A1YQ87, G8GBC2, H9JDV4, H9JL39, P82204, H9J314	0.350047	0.949671	0.666667
GO:0006950	response to stress	P	4	6	114	226	0.0350877	0.0265487	over	Q008X1, G8GBC2, Q08J22, H9JT78	Q008X1, H9JBZ7, G8GBC2, Q08J22, A7BI63, H9JT78	0.350047	0.949671	0.666667
GO:0051179	localization	P	5	8	114	226	0.0438596	0.0353982	over	H9JGX1, H9JLC5, H9JPG9, O97158, Q2F5R6	H9J0M9, H9JGX1, H9JLC5, H9JPG9, O97158, Q2F5R6, H9J314, H9JFQ1	0.370656	0.949671	0.625
GO:0006810	transport	P	5	8	114	226	0.0438596	0.0353982	over	H9JGX1, H9JLC5, H9JPG9, O97158, Q2F5R6	H9J0M9, H9JGX1, H9JLC5, H9JPG9, O97158, Q2F5R6, H9J314, H9JFQ1	0.370656	0.949671	0.625
GO:0051234	establishment of localization	P	5	8	114	226	0.0438596	0.0353982	over	H9JGX1, H9JLC5, H9JPG9, O97158, Q2F5R6	H9J0M9, H9JGX1, H9JLC5, H9JPG9, O97158, Q2F5R6, H9J314, H9JFQ1	0.370656	0.949671	0.625
GO:0044424	intracellular part	C	8	14	114	226	0.0701754	0.0619469	over	A1YQ87, B2DD57, H9JPZ3, H9J011, S5M110, H9IT95, H9IVY4, H9JYG4	A1YQ87, H9J0M9, H9JUE4, A7BI63, H9JYG4, B2DD57, C0IRB4, H9JPZ3, Q75VN3, H9J011, S5M110, Q8N0P2, H9IT95, H9IVY4	0.405265	0.949671	0.571429
GO:0055114	oxidation-reduction process	P	8	14	114	226	0.0701754	0.0619469	over	C7EPE2, H9IVT6, H9JGX1, Q08J22, H9IVS0, H9IS42, H9JTG9, H9JT78	H9IVR7, H9J0M9, H9IVT6, H9JBZ7, H9JGX1, Q08J22, A7BI63, H9JTG9, C7EPE2, H9IVS0, H9IS42, H9IYS1, H9IZY3, H9JT78	0.405265	0.949671	0.571429
GO:0005622	intracellular	C	8	14	114	226	0.0701754	0.0619469	over	A1YQ87, B2DD57, H9JPZ3, H9J011, S5M110, H9IT95, H9IVY4, H9JYG4	A1YQ87, H9J0M9, H9JUE4, A7BI63, H9JYG4, B2DD57, C0IRB4, H9JPZ3, Q75VN3, H9J011, S5M110, Q8N0P2, H9IT95, H9IVY4	0.405265	0.949671	0.571429
GO:0044699	single-organism process	P	14	26	114	226	0.122807	0.115044	over	A1YQ87, H9IVT6, H9JGX1, Q08J22, H9JDV4, H9JTG9, C7EPE2, H9JE19, H9IVS0, H9JPS6, H9IS42, H9J822, P81902, H9JT78	H9J0M9, A7BI63, H9JFQ1, H9JPS6, P82204, H9J5P0, H9J314, A1YQ87, H9IVR7, H9IVT6, H9JBZ7, H9JGX1, Q08J22, H9JL90, H9JDV4, P32358, H9JTG9, C7EPE2, H9JE19, H9IVS0, H9IS42, H9J822, H9IYS1, P81902, H9IZY3, H9JT78	0.436589	0.949671	0.538462
GO:0006228	UTP biosynthetic process	P	1	1	114	226	0.00877193	0.00442478	over	H9JDV4	H9JDV4	0.504425	0.949671	1
GO:0009253	peptidoglycan catabolic process	P	1	1	114	226	0.00877193	0.00442478	over	G8GBC2	G8GBC2	0.504425	0.949671	1
GO:0016724	oxidoreductase activity, oxidizing metal ions, oxygen as acceptor	F	1	1	114	226	0.00877193	0.00442478	over	H9JGX1	H9JGX1	0.504425	0.949671	1
GO:0005694	chromosome	C	1	1	114	226	0.00877193	0.00442478	over	H9JYG4	H9JYG4	0.504425	0.949671	1
GO:0006457	protein folding	P	1	1	114	226	0.00877193	0.00442478	over	H9IT95	H9IT95	0.504425	0.949671	1
GO:0022610	biological adhesion	P	1	1	114	226	0.00877193	0.00442478	over	Q9XY09	Q9XY09	0.504425	0.949671	1
GO:0008061	chitin binding	F	1	1	114	226	0.00877193	0.00442478	over	H9JL39	H9JL39	0.504425	0.949671	1
GO:0006040	amino sugar metabolic process	P	1	1	114	226	0.00877193	0.00442478	over	H9JL39	H9JL39	0.504425	0.949671	1
GO:0004550	nucleoside diphosphate kinase activity	F	1	1	114	226	0.00877193	0.00442478	over	H9JDV4	H9JDV4	0.504425	0.949671	1
GO:0009208	pyrimidine ribonucleoside triphosphate metabolic process	P	1	1	114	226	0.00877193	0.00442478	over	H9JDV4	H9JDV4	0.504425	0.949671	1
GO:0001562	response to protozoan	P	1	1	114	226	0.00877193	0.00442478	over	Q008X1	Q008X1	0.504425	0.949671	1
GO:0046134	pyrimidine nucleoside biosynthetic process	P	1	1	114	226	0.00877193	0.00442478	over	H9JDV4	H9JDV4	0.504425	0.949671	1
GO:0008202	steroid metabolic process	P	1	1	114	226	0.00877193	0.00442478	over	H9JTG9	H9JTG9	0.504425	0.949671	1
GO:0009220	pyrimidine ribonucleotide biosynthetic process	P	1	1	114	226	0.00877193	0.00442478	over	H9JDV4	H9JDV4	0.504425	0.949671	1
GO:0006826	iron ion transport	P	1	1	114	226	0.00877193	0.00442478	over	H9JGX1	H9JGX1	0.504425	0.949671	1
GO:0005783	endoplasmic reticulum	C	1	1	114	226	0.00877193	0.00442478	over	H9IT95	H9IT95	0.504425	0.949671	1
GO:0016835	carbon-oxygen lyase activity	F	1	1	114	226	0.00877193	0.00442478	over	A1YQ87	A1YQ87	0.504425	0.949671	1
GO:0044427	chromosomal part	C	1	1	114	226	0.00877193	0.00442478	over	H9JYG4	H9JYG4	0.504425	0.949671	1
GO:0000270	peptidoglycan metabolic process	P	1	1	114	226	0.00877193	0.00442478	over	G8GBC2	G8GBC2	0.504425	0.949671	1
GO:0006213	pyrimidine nucleoside metabolic process	P	1	1	114	226	0.00877193	0.00442478	over	H9JDV4	H9JDV4	0.504425	0.949671	1
GO:0032993	protein-DNA complex	C	1	1	114	226	0.00877193	0.00442478	over	H9JYG4	H9JYG4	0.504425	0.949671	1
GO:0016776	phosphotransferase activity, phosphate group as acceptor	F	1	1	114	226	0.00877193	0.00442478	over	H9JDV4	H9JDV4	0.504425	0.949671	1
GO:1901070	guanosine-containing compound biosynthetic process	P	1	1	114	226	0.00877193	0.00442478	over	H9JDV4	H9JDV4	0.504425	0.949671	1
GO:0046916	cellular transition metal ion homeostasis	P	1	1	114	226	0.00877193	0.00442478	over	H9JGX1	H9JGX1	0.504425	0.949671	1
GO:0000785	chromatin	C	1	1	114	226	0.00877193	0.00442478	over	H9JYG4	H9JYG4	0.504425	0.949671	1
GO:0004222	metalloendopeptidase activity	F	1	1	114	226	0.00877193	0.00442478	over	B5TZ28	B5TZ28	0.504425	0.949671	1
GO:0044767	single-organism developmental process	P	1	1	114	226	0.00877193	0.00442478	over	P81902	P81902	0.504425	0.949671	1
GO:0007155	cell adhesion	P	1	1	114	226	0.00877193	0.00442478	over	Q9XY09	Q9XY09	0.504425	0.949671	1
GO:0098542	defense response to other organism	P	1	1	114	226	0.00877193	0.00442478	over	Q008X1	Q008X1	0.504425	0.949671	1
GO:0032502	developmental process	P	1	1	114	226	0.00877193	0.00442478	over	P81902	P81902	0.504425	0.949671	1
GO:0072527	pyrimidine-containing compound metabolic process	P	1	1	114	226	0.00877193	0.00442478	over	H9JDV4	H9JDV4	0.504425	0.949671	1
GO:0051707	response to other organism	P	1	1	114	226	0.00877193	0.00442478	over	Q008X1	Q008X1	0.504425	0.949671	1
GO:0006875	cellular metal ion homeostasis	P	1	1	114	226	0.00877193	0.00442478	over	H9JGX1	H9JGX1	0.504425	0.949671	1
GO:0046131	pyrimidine ribonucleoside metabolic process	P	1	1	114	226	0.00877193	0.00442478	over	H9JDV4	H9JDV4	0.504425	0.949671	1
GO:0003677	DNA binding	F	1	1	114	226	0.00877193	0.00442478	over	H9JYG4	H9JYG4	0.504425	0.949671	1
GO:0046982	protein heterodimerization activity	F	1	1	114	226	0.00877193	0.00442478	over	H9JYG4	H9JYG4	0.504425	0.949671	1
GO:1902494	catalytic complex	C	1	1	114	226	0.00877193	0.00442478	over	A1YQ87	A1YQ87	0.504425	0.949671	1
GO:0044432	endoplasmic reticulum part	C	1	1	114	226	0.00877193	0.00442478	over	H9IT95	H9IT95	0.504425	0.949671	1
GO:0009617	response to bacterium	P	1	1	114	226	0.00877193	0.00442478	over	Q008X1	Q008X1	0.504425	0.949671	1
GO:0000015	phosphopyruvate hydratase complex	C	1	1	114	226	0.00877193	0.00442478	over	A1YQ87	A1YQ87	0.504425	0.949671	1
GO:0044815	DNA packaging complex	C	1	1	114	226	0.00877193	0.00442478	over	H9JYG4	H9JYG4	0.504425	0.949671	1
GO:0042742	defense response to bacterium	P	1	1	114	226	0.00877193	0.00442478	over	Q008X1	Q008X1	0.504425	0.949671	1
GO:0061783	peptidoglycan muralytic activity	F	1	1	114	226	0.00877193	0.00442478	over	G8GBC2	G8GBC2	0.504425	0.949671	1
GO:1901071	glucosamine-containing compound metabolic process	P	1	1	114	226	0.00877193	0.00442478	over	H9JL39	H9JL39	0.504425	0.949671	1
GO:0005506	iron ion binding	F	1	1	114	226	0.00877193	0.00442478	over	H9JGX1	H9JGX1	0.504425	0.949671	1
GO:0005788	endoplasmic reticulum lumen	C	1	1	114	226	0.00877193	0.00442478	over	H9IT95	H9IT95	0.504425	0.949671	1
GO:0004564	beta-fructofuranosidase activity	F	1	1	114	226	0.00877193	0.00442478	over	B2DD57	B2DD57	0.504425	0.949671	1
GO:0016836	hydro-lyase activity	F	1	1	114	226	0.00877193	0.00442478	over	A1YQ87	A1YQ87	0.504425	0.949671	1
GO:0006879	cellular iron ion homeostasis	P	1	1	114	226	0.00877193	0.00442478	over	H9JGX1	H9JGX1	0.504425	0.949671	1
GO:0004568	chitinase activity	F	1	1	114	226	0.00877193	0.00442478	over	H9JL39	H9JL39	0.504425	0.949671	1
GO:0043233	organelle lumen	C	1	1	114	226	0.00877193	0.00442478	over	H9IT95	H9IT95	0.504425	0.949671	1
GO:0005856	cytoskeleton	C	1	1	114	226	0.00877193	0.00442478	over	S5M110	S5M110	0.504425	0.949671	1
GO:0015929	hexosaminidase activity	F	1	1	114	226	0.00877193	0.00442478	over	A4PHN6	A4PHN6	0.504425	0.949671	1
GO:0030203	glycosaminoglycan metabolic process	P	1	1	114	226	0.00877193	0.00442478	over	G8GBC2	G8GBC2	0.504425	0.949671	1
GO:0051082	unfolded protein binding	F	1	1	114	226	0.00877193	0.00442478	over	H9IT95	H9IT95	0.504425	0.949671	1
GO:0006027	glycosaminoglycan catabolic process	P	1	1	114	226	0.00877193	0.00442478	over	G8GBC2	G8GBC2	0.504425	0.949671	1
GO:0048856	anatomical structure development	P	1	1	114	226	0.00877193	0.00442478	over	P81902	P81902	0.504425	0.949671	1
GO:0008199	ferric iron binding	F	1	1	114	226	0.00877193	0.00442478	over	H9JGX1	H9JGX1	0.504425	0.949671	1
GO:1901068	guanosine-containing compound metabolic process	P	1	1	114	226	0.00877193	0.00442478	over	H9JDV4	H9JDV4	0.504425	0.949671	1
GO:0044707	single-multicellular organism process	P	1	1	114	226	0.00877193	0.00442478	over	P81902	P81902	0.504425	0.949671	1
GO:0043207	response to external biotic stimulus	P	1	1	114	226	0.00877193	0.00442478	over	Q008X1	Q008X1	0.504425	0.949671	1
GO:0046348	amino sugar catabolic process	P	1	1	114	226	0.00877193	0.00442478	over	H9JL39	H9JL39	0.504425	0.949671	1
GO:0004322	ferroxidase activity	F	1	1	114	226	0.00877193	0.00442478	over	H9JGX1	H9JGX1	0.504425	0.949671	1
GO:0016722	oxidoreductase activity, oxidizing metal ions	F	1	1	114	226	0.00877193	0.00442478	over	H9JGX1	H9JGX1	0.504425	0.949671	1
GO:0098742	cell-cell adhesion via plasma-membrane adhesion molecules	P	1	1	114	226	0.00877193	0.00442478	over	Q9XY09	Q9XY09	0.504425	0.949671	1
GO:0046036	CTP metabolic process	P	1	1	114	226	0.00877193	0.00442478	over	H9JDV4	H9JDV4	0.504425	0.949671	1
GO:0006183	GTP biosynthetic process	P	1	1	114	226	0.00877193	0.00442478	over	H9JDV4	H9JDV4	0.504425	0.949671	1
GO:0031974	membrane-enclosed lumen	C	1	1	114	226	0.00877193	0.00442478	over	H9IT95	H9IT95	0.504425	0.949671	1
GO:0004634	phosphopyruvate hydratase activity	F	1	1	114	226	0.00877193	0.00442478	over	A1YQ87	A1YQ87	0.504425	0.949671	1
GO:0046983	protein dimerization activity	F	1	1	114	226	0.00877193	0.00442478	over	H9JYG4	H9JYG4	0.504425	0.949671	1
GO:0009147	pyrimidine nucleoside triphosphate metabolic process	P	1	1	114	226	0.00877193	0.00442478	over	H9JDV4	H9JDV4	0.504425	0.949671	1
GO:0055082	cellular chemical homeostasis	P	1	1	114	226	0.00877193	0.00442478	over	H9JGX1	H9JGX1	0.504425	0.949671	1
GO:0046039	GTP metabolic process	P	1	1	114	226	0.00877193	0.00442478	over	H9JDV4	H9JDV4	0.504425	0.949671	1
GO:0009218	pyrimidine ribonucleotide metabolic process	P	1	1	114	226	0.00877193	0.00442478	over	H9JDV4	H9JDV4	0.504425	0.949671	1
GO:0008289	lipid binding	F	1	1	114	226	0.00877193	0.00442478	over	Q2F5R6	Q2F5R6	0.504425	0.949671	1
GO:0042832	defense response to protozoan	P	1	1	114	226	0.00877193	0.00442478	over	Q008X1	Q008X1	0.504425	0.949671	1
GO:0006032	chitin catabolic process	P	1	1	114	226	0.00877193	0.00442478	over	H9JL39	H9JL39	0.504425	0.949671	1
GO:0098609	cell-cell adhesion	P	1	1	114	226	0.00877193	0.00442478	over	Q9XY09	Q9XY09	0.504425	0.949671	1
GO:0005549	odorant binding	F	1	1	114	226	0.00877193	0.00442478	over	C0SQ80	C0SQ80	0.504425	0.949671	1
GO:0012505	endomembrane system	C	1	1	114	226	0.00877193	0.00442478	over	H9IT95	H9IT95	0.504425	0.949671	1
GO:0000287	magnesium ion binding	F	1	1	114	226	0.00877193	0.00442478	over	A1YQ87	A1YQ87	0.504425	0.949671	1
GO:0045735	nutrient reservoir activity	F	1	1	114	226	0.00877193	0.00442478	over	H9JP12	H9JP12	0.504425	0.949671	1
GO:0007275	multicellular organism development	P	1	1	114	226	0.00877193	0.00442478	over	P81902	P81902	0.504425	0.949671	1
GO:0008889	glycerophosphodiester phosphodiesterase activity	F	1	1	114	226	0.00877193	0.00442478	over	H9JE19	H9JE19	0.504425	0.949671	1
GO:0032501	multicellular organismal process	P	1	1	114	226	0.00877193	0.00442478	over	P81902	P81902	0.504425	0.949671	1
GO:0009209	pyrimidine ribonucleoside triphosphate biosynthetic process	P	1	1	114	226	0.00877193	0.00442478	over	H9JDV4	H9JDV4	0.504425	0.949671	1
GO:0030001	metal ion transport	P	1	1	114	226	0.00877193	0.00442478	over	H9JGX1	H9JGX1	0.504425	0.949671	1
GO:0019205	nucleobase-containing compound kinase activity	F	1	1	114	226	0.00877193	0.00442478	over	H9JDV4	H9JDV4	0.504425	0.949671	1
GO:0000041	transition metal ion transport	P	1	1	114	226	0.00877193	0.00442478	over	H9JGX1	H9JGX1	0.504425	0.949671	1
GO:0009148	pyrimidine nucleoside triphosphate biosynthetic process	P	1	1	114	226	0.00877193	0.00442478	over	H9JDV4	H9JDV4	0.504425	0.949671	1
GO:0072528	pyrimidine-containing compound biosynthetic process	P	1	1	114	226	0.00877193	0.00442478	over	H9JDV4	H9JDV4	0.504425	0.949671	1
GO:0046132	pyrimidine ribonucleoside biosynthetic process	P	1	1	114	226	0.00877193	0.00442478	over	H9JDV4	H9JDV4	0.504425	0.949671	1
GO:0006241	CTP biosynthetic process	P	1	1	114	226	0.00877193	0.00442478	over	H9JDV4	H9JDV4	0.504425	0.949671	1
GO:0030003	cellular cation homeostasis	P	1	1	114	226	0.00877193	0.00442478	over	H9JGX1	H9JGX1	0.504425	0.949671	1
GO:0006873	cellular ion homeostasis	P	1	1	114	226	0.00877193	0.00442478	over	H9JGX1	H9JGX1	0.504425	0.949671	1
GO:1901072	glucosamine-containing compound catabolic process	P	1	1	114	226	0.00877193	0.00442478	over	H9JL39	H9JL39	0.504425	0.949671	1
GO:0009607	response to biotic stimulus	P	1	1	114	226	0.00877193	0.00442478	over	Q008X1	Q008X1	0.504425	0.949671	1
GO:0008745	N-acetylmuramoyl-L-alanine amidase activity	F	1	1	114	226	0.00877193	0.00442478	over	G8GBC2	G8GBC2	0.504425	0.949671	1
GO:0006030	chitin metabolic process	P	1	1	114	226	0.00877193	0.00442478	over	H9JL39	H9JL39	0.504425	0.949671	1
GO:0007156	homophilic cell adhesion via plasma membrane adhesion molecules	P	1	1	114	226	0.00877193	0.00442478	over	Q9XY09	Q9XY09	0.504425	0.949671	1
GO:0044445	cytosolic part	C	1	1	114	226	0.00877193	0.00442478	over	A1YQ87	A1YQ87	0.504425	0.949671	1
GO:0008241	peptidyl-dipeptidase activity	F	1	1	114	226	0.00877193	0.00442478	over	H9IZ41	H9IZ41	0.504425	0.949671	1
GO:0006220	pyrimidine nucleotide metabolic process	P	1	1	114	226	0.00877193	0.00442478	over	H9JDV4	H9JDV4	0.504425	0.949671	1
GO:0070013	intracellular organelle lumen	C	1	1	114	226	0.00877193	0.00442478	over	H9IT95	H9IT95	0.504425	0.949671	1
GO:0009605	response to external stimulus	P	1	1	114	226	0.00877193	0.00442478	over	Q008X1	Q008X1	0.504425	0.949671	1
GO:0000786	nucleosome	C	1	1	114	226	0.00877193	0.00442478	over	H9JYG4	H9JYG4	0.504425	0.949671	1
GO:0006221	pyrimidine nucleotide biosynthetic process	P	1	1	114	226	0.00877193	0.00442478	over	H9JDV4	H9JDV4	0.504425	0.949671	1
GO:0046051	UTP metabolic process	P	1	1	114	226	0.00877193	0.00442478	over	H9JDV4	H9JDV4	0.504425	0.949671	1
GO:0004563	beta-N-acetylhexosaminidase activity	F	1	1	114	226	0.00877193	0.00442478	over	A4PHN6	A4PHN6	0.504425	0.949671	1
GO:0043228	non-membrane-bounded organelle	C	2	3	114	226	0.0175439	0.0132743	over	S5M110, H9JYG4	S5M110, H9JUE4, H9JYG4	0.506667	0.949671	0.666667
GO:0006165	nucleoside diphosphate phosphorylation	P	2	3	114	226	0.0175439	0.0132743	over	A1YQ87, H9JDV4	A1YQ87, H9JDV4, P82204	0.506667	0.949671	0.666667
GO:0050660	flavin adenine dinucleotide binding	F	2	3	114	226	0.0175439	0.0132743	over	C7EPE2, H9IS42	C7EPE2, H9IS42, H9IZY3	0.506667	0.949671	0.666667
GO:0048037	cofactor binding	F	2	3	114	226	0.0175439	0.0132743	over	C7EPE2, H9IS42	C7EPE2, H9IS42, H9IZY3	0.506667	0.949671	0.666667
GO:0005634	nucleus	C	2	3	114	226	0.0175439	0.0132743	over	H9J011, H9JYG4	H9J011, Q8N0P2, H9JYG4	0.506667	0.949671	0.666667
GO:0009132	nucleoside diphosphate metabolic process	P	2	3	114	226	0.0175439	0.0132743	over	A1YQ87, H9JDV4	A1YQ87, H9JDV4, P82204	0.506667	0.949671	0.666667
GO:0046939	nucleotide phosphorylation	P	2	3	114	226	0.0175439	0.0132743	over	A1YQ87, H9JDV4	A1YQ87, H9JDV4, P82204	0.506667	0.949671	0.666667
GO:0044422	organelle part	C	2	3	114	226	0.0175439	0.0132743	over	H9IT95, H9JYG4	H9J0M9, H9IT95, H9JYG4	0.506667	0.949671	0.666667
GO:0044446	intracellular organelle part	C	2	3	114	226	0.0175439	0.0132743	over	H9IT95, H9JYG4	H9J0M9, H9IT95, H9JYG4	0.506667	0.949671	0.666667
GO:0043232	intracellular non-membrane-bounded organelle	C	2	3	114	226	0.0175439	0.0132743	over	S5M110, H9JYG4	S5M110, H9JUE4, H9JYG4	0.506667	0.949671	0.666667
GO:0050662	coenzyme binding	F	2	3	114	226	0.0175439	0.0132743	over	C7EPE2, H9IS42	C7EPE2, H9IS42, H9IZY3	0.506667	0.949671	0.666667
GO:0043231	intracellular membrane-bounded organelle	C	3	5	114	226	0.0263158	0.0221239	over	H9J011, H9IT95, H9JYG4	H9J0M9, H9J011, Q8N0P2, H9IT95, H9JYG4	0.508371	0.949671	0.6
GO:0043227	membrane-bounded organelle	C	3	5	114	226	0.0263158	0.0221239	over	H9J011, H9IT95, H9JYG4	H9J0M9, H9J011, Q8N0P2, H9IT95, H9JYG4	0.508371	0.949671	0.6
GO:0005886	plasma membrane	C	3	5	114	226	0.0263158	0.0221239	over	B2ZZX0, Q9XY09, H9J822	B2ZZX0, B2ZZW3, Q9XY09, H9J822, P32358	0.508371	0.949671	0.6
GO:0009056	catabolic process	P	3	5	114	226	0.0263158	0.0221239	over	A1YQ87, G8GBC2, H9JL39	A1YQ87, G8GBC2, H9JL90, H9JL39, P82204	0.508371	0.949671	0.6
GO:1901575	organic substance catabolic process	P	3	5	114	226	0.0263158	0.0221239	over	A1YQ87, G8GBC2, H9JL39	A1YQ87, G8GBC2, H9JL90, H9JL39, P82204	0.508371	0.949671	0.6
GO:0006811	ion transport	P	3	5	114	226	0.0263158	0.0221239	over	H9JGX1, H9JPG9, O97158	H9J0M9, H9JGX1, H9JPG9, O97158, H9J314	0.508371	0.949671	0.6
GO:0071944	cell periphery	C	3	5	114	226	0.0263158	0.0221239	over	B2ZZX0, Q9XY09, H9J822	B2ZZX0, B2ZZW3, Q9XY09, H9J822, P32358	0.508371	0.949671	0.6
GO:0044444	cytoplasmic part	C	3	5	114	226	0.0263158	0.0221239	over	A1YQ87, H9JPZ3, H9IT95	A1YQ87, H9J0M9, H9JPZ3, H9JUE4, H9IT95	0.508371	0.949671	0.6
GO:0042578	phosphoric ester hydrolase activity	F	3	5	114	226	0.0263158	0.0221239	over	B2ZZX0, H9JE19, H9JPS6	B2ZZX0, H9JE19, B2ZZW3, H9JPS6, H9JXV1	0.508371	0.949671	0.6
GO:0043226	organelle	C	4	7	114	226	0.0350877	0.0309735	over	H9J011, S5M110, H9IT95, H9JYG4	H9J0M9, H9J011, S5M110, H9JUE4, Q8N0P2, H9IT95, H9JYG4	0.50981	0.949671	0.571429
GO:0043229	intracellular organelle	C	4	7	114	226	0.0350877	0.0309735	over	H9J011, S5M110, H9IT95, H9JYG4	H9J0M9, H9J011, S5M110, H9JUE4, Q8N0P2, H9IT95, H9JYG4	0.50981	0.949671	0.571429
GO:0065007	biological regulation	P	6	11	114	226	0.0526316	0.0486726	over	H9JGX1, P07481, H9JPG9, O97158, P81902, Q03383	H9JKA2, H9JGX1, P07481, H9IXK0, H9JPG9, P10831, O97158, P81902, H9IZY3, H9J5P0, Q03383	0.512252	0.949671	0.545455
GO:0005737	cytoplasm	C	6	11	114	226	0.0526316	0.0486726	over	A1YQ87, B2DD57, H9JPZ3, S5M110, H9IT95, H9IVY4	A1YQ87, H9J0M9, B2DD57, H9JPZ3, C0IRB4, Q75VN3, S5M110, H9JUE4, H9IT95, A7BI63, H9IVY4	0.512252	0.949671	0.545455
GO:0043167	ion binding	F	19	38	114	226	0.166667	0.168142	under	A1YQ87, B2ZZX0, H9JEW2, G8GBC2, H9JGX1, Q08J22, H9JPG9, H9JES0, H9JDV4, O97158, B5TZ28, H9JIY5, C7EPE2, S5M110, Q9XY09, H9IT95, H9IV93, H9IS42, H9IZ41	H9J0M9, B2ZZX0, H9JEW2, H9J5K7, H9JEW3, H9JES0, A7BI63, O77046, O97158, B5TZ28, H9JK60, H9JIY5, H9IWK8, H9JIY6, S5M110, Q9XY09, H9IT95, H9IV93, Q08JX1, H9J5P0, A1YQ87, G8GBC2, H9JGX1, Q08J22, B2ZZW3, H9JL90, I3VR73, H9JPG9, I3VR74, H9JDV4, H9JIX6, C7EPE2, C0IRB4, Q8N0P2, H9IS42, Q60F93, H9IZ41, H9IZY3	0.593926	0.949671	0.5
GO:0046872	metal ion binding	F	15	30	114	226	0.131579	0.132743	under	A1YQ87, B2ZZX0, H9JEW2, G8GBC2, H9JGX1, Q08J22, H9JPG9, H9JES0, O97158, B5TZ28, H9JIY5, Q9XY09, H9IT95, H9IV93, H9IZ41	H9J0M9, B2ZZX0, H9JEW2, H9J5K7, H9JEW3, H9JES0, A7BI63, O77046, O97158, B5TZ28, H9JIY5, H9IWK8, H9JIY6, Q9XY09, H9IT95, H9IV93, Q08JX1, H9J5P0, A1YQ87, G8GBC2, H9JGX1, Q08J22, B2ZZW3, H9JL90, I3VR73, H9JPG9, I3VR74, H9JIX6, Q60F93, H9IZ41	0.597931	0.949671	0.5
GO:0043169	cation binding	F	15	30	114	226	0.131579	0.132743	under	A1YQ87, B2ZZX0, H9JEW2, G8GBC2, H9JGX1, Q08J22, H9JPG9, H9JES0, O97158, B5TZ28, H9JIY5, Q9XY09, H9IT95, H9IV93, H9IZ41	H9J0M9, B2ZZX0, H9JEW2, H9J5K7, H9JEW3, H9JES0, A7BI63, O77046, O97158, B5TZ28, H9JIY5, H9IWK8, H9JIY6, Q9XY09, H9IT95, H9IV93, Q08JX1, H9J5P0, A1YQ87, G8GBC2, H9JGX1, Q08J22, B2ZZW3, H9JL90, I3VR73, H9JPG9, I3VR74, H9JIX6, Q60F93, H9IZ41	0.597931	0.949671	0.5
GO:0005515	protein binding	F	5	10	114	226	0.0438596	0.0442478	under	H9JTC9, Q9XY09, H9IT95, H9JY09, H9JYG4	H9JY13, H9JTC9, H9JY12, Q9BMQ7, H9JY11, Q9XY09, H9IT95, H9JY09, O01953, H9JYG4	0.636892	0.949671	0.5
GO:0005488	binding	F	29	59	114	226	0.254386	0.261062	under	B2ZZX0, C0SQ80, H9JEW2, H9JES0, O97158, B5TZ28, Q2F5R6, H9JIY5, S5M110, Q9XY09, H9IT95, H9IV93, A1YQ87, G8GBC2, H9JGX1, Q08J22, O97363, H9JPG9, H9JY09, H9JDV4, H9JFX4, H9JYG4, C7EPE2, H9JTC9, H9JFH1, H9IS42, H9JL39, H9IZ41, H9JT78	H9J0M9, H9JY13, H9JY12, C0SQ80, H9JY11, H9JEW2, H9J5K7, H9JEW3, H9JES0, O77046, Q2F5R6, O01953, H9JK60, Q08JX1, H9J5P0, Q08J22, B2ZZW3, I3VR73, H9JY09, H9JPG9, I3VR74, H9IVJ5, H9JFX4, C7EPE2, H9JTC9, H9JFH1, H9JL39, H9IS42, H9JT78, H9JTT5, B2ZZX0, A7BI63, O97158, B5TZ28, H9JIY5, H9IWK8, H9JIY6, Q95P97, S5M110, Q9XY09, H9IT95, H9IV93, H9J314, A1YQ87, Q9BMQ7, H9JBZ7, H9J5L6, G8GBC2, H9JGX1, O97363,…	0.648733	0.949671	0.491525
GO:0043168	anion binding	F	4	8	114	226	0.0350877	0.0353982	under	C7EPE2, S5M110, H9IS42, H9JDV4	C7EPE2, C0IRB4, S5M110, Q8N0P2, H9JDV4, H9IS42, H9JK60, H9IZY3	0.648964	0.949671	0.5
GO:0051336	regulation of hydrolase activity	P	3	6	114	226	0.0263158	0.0265487	under	P07481, P81902, Q03383	H9JKA2, P07481, H9IXK0, P10831, P81902, Q03383	0.666694	0.949671	0.5
GO:1901360	organic cyclic compound metabolic process	P	3	6	114	226	0.0263158	0.0265487	under	A1YQ87, H9JDV4, H9JTG9	A1YQ87, H9JL90, H9JDV4, P82204, H9JTG9, H9J314	0.666694	0.949671	0.5
GO:0030414	peptidase inhibitor activity	F	3	6	114	226	0.0263158	0.0265487	under	P07481, P81902, Q03383	H9JKA2, P07481, H9IXK0, P10831, P81902, Q03383	0.666694	0.949671	0.5
GO:0010466	negative regulation of peptidase activity	P	3	6	114	226	0.0263158	0.0265487	under	P07481, P81902, Q03383	H9JKA2, P07481, H9IXK0, P10831, P81902, Q03383	0.666694	0.949671	0.5
GO:0019222	regulation of metabolic process	P	3	6	114	226	0.0263158	0.0265487	under	P07481, P81902, Q03383	H9JKA2, P07481, H9IXK0, P10831, P81902, Q03383	0.666694	0.949671	0.5
GO:0080090	regulation of primary metabolic process	P	3	6	114	226	0.0263158	0.0265487	under	P07481, P81902, Q03383	H9JKA2, P07481, H9IXK0, P10831, P81902, Q03383	0.666694	0.949671	0.5
GO:0060255	regulation of macromolecule metabolic process	P	3	6	114	226	0.0263158	0.0265487	under	P07481, P81902, Q03383	H9JKA2, P07481, H9IXK0, P10831, P81902, Q03383	0.666694	0.949671	0.5
GO:0004857	enzyme inhibitor activity	F	3	6	114	226	0.0263158	0.0265487	under	P07481, P81902, Q03383	H9JKA2, P07481, H9IXK0, P10831, P81902, Q03383	0.666694	0.949671	0.5
GO:0030234	enzyme regulator activity	F	3	6	114	226	0.0263158	0.0265487	under	P07481, P81902, Q03383	H9JKA2, P07481, H9IXK0, P10831, P81902, Q03383	0.666694	0.949671	0.5
GO:0032269	negative regulation of cellular protein metabolic process	P	3	6	114	226	0.0263158	0.0265487	under	P07481, P81902, Q03383	H9JKA2, P07481, H9IXK0, P10831, P81902, Q03383	0.666694	0.949671	0.5
GO:0032268	regulation of cellular protein metabolic process	P	3	6	114	226	0.0263158	0.0265487	under	P07481, P81902, Q03383	H9JKA2, P07481, H9IXK0, P10831, P81902, Q03383	0.666694	0.949671	0.5
GO:0009892	negative regulation of metabolic process	P	3	6	114	226	0.0263158	0.0265487	under	P07481, P81902, Q03383	H9JKA2, P07481, H9IXK0, P10831, P81902, Q03383	0.666694	0.949671	0.5
GO:0061134	peptidase regulator activity	F	3	6	114	226	0.0263158	0.0265487	under	P07481, P81902, Q03383	H9JKA2, P07481, H9IXK0, P10831, P81902, Q03383	0.666694	0.949671	0.5
GO:0004867	serine-type endopeptidase inhibitor activity	F	3	6	114	226	0.0263158	0.0265487	under	P07481, P81902, Q03383	H9JKA2, P07481, H9IXK0, P10831, P81902, Q03383	0.666694	0.949671	0.5
GO:0097367	carbohydrate derivative binding	F	3	6	114	226	0.0263158	0.0265487	under	S5M110, H9JDV4, H9JL39	C0IRB4, S5M110, Q8N0P2, H9JL39, H9JDV4, H9JK60	0.666694	0.949671	0.5
GO:0045861	negative regulation of proteolysis	P	3	6	114	226	0.0263158	0.0265487	under	P07481, P81902, Q03383	H9JKA2, P07481, H9IXK0, P10831, P81902, Q03383	0.666694	0.949671	0.5
GO:0052548	regulation of endopeptidase activity	P	3	6	114	226	0.0263158	0.0265487	under	P07481, P81902, Q03383	H9JKA2, P07481, H9IXK0, P10831, P81902, Q03383	0.666694	0.949671	0.5
GO:0004866	endopeptidase inhibitor activity	F	3	6	114	226	0.0263158	0.0265487	under	P07481, P81902, Q03383	H9JKA2, P07481, H9IXK0, P10831, P81902, Q03383	0.666694	0.949671	0.5
GO:0043086	negative regulation of catalytic activity	P	3	6	114	226	0.0263158	0.0265487	under	P07481, P81902, Q03383	H9JKA2, P07481, H9IXK0, P10831, P81902, Q03383	0.666694	0.949671	0.5
GO:0044092	negative regulation of molecular function	P	3	6	114	226	0.0263158	0.0265487	under	P07481, P81902, Q03383	H9JKA2, P07481, H9IXK0, P10831, P81902, Q03383	0.666694	0.949671	0.5
GO:0051248	negative regulation of protein metabolic process	P	3	6	114	226	0.0263158	0.0265487	under	P07481, P81902, Q03383	H9JKA2, P07481, H9IXK0, P10831, P81902, Q03383	0.666694	0.949671	0.5
GO:0031323	regulation of cellular metabolic process	P	3	6	114	226	0.0263158	0.0265487	under	P07481, P81902, Q03383	H9JKA2, P07481, H9IXK0, P10831, P81902, Q03383	0.666694	0.949671	0.5
GO:0048523	negative regulation of cellular process	P	3	6	114	226	0.0263158	0.0265487	under	P07481, P81902, Q03383	H9JKA2, P07481, H9IXK0, P10831, P81902, Q03383	0.666694	0.949671	0.5
GO:0048519	negative regulation of biological process	P	3	6	114	226	0.0263158	0.0265487	under	P07481, P81902, Q03383	H9JKA2, P07481, H9IXK0, P10831, P81902, Q03383	0.666694	0.949671	0.5
GO:0010605	negative regulation of macromolecule metabolic process	P	3	6	114	226	0.0263158	0.0265487	under	P07481, P81902, Q03383	H9JKA2, P07481, H9IXK0, P10831, P81902, Q03383	0.666694	0.949671	0.5
GO:0051246	regulation of protein metabolic process	P	3	6	114	226	0.0263158	0.0265487	under	P07481, P81902, Q03383	H9JKA2, P07481, H9IXK0, P10831, P81902, Q03383	0.666694	0.949671	0.5
GO:0098772	molecular function regulator	F	3	6	114	226	0.0263158	0.0265487	under	P07481, P81902, Q03383	H9JKA2, P07481, H9IXK0, P10831, P81902, Q03383	0.666694	0.949671	0.5
GO:0031324	negative regulation of cellular metabolic process	P	3	6	114	226	0.0263158	0.0265487	under	P07481, P81902, Q03383	H9JKA2, P07481, H9IXK0, P10831, P81902, Q03383	0.666694	0.949671	0.5
GO:0051346	negative regulation of hydrolase activity	P	3	6	114	226	0.0263158	0.0265487	under	P07481, P81902, Q03383	H9JKA2, P07481, H9IXK0, P10831, P81902, Q03383	0.666694	0.949671	0.5
GO:0010951	negative regulation of endopeptidase activity	P	3	6	114	226	0.0263158	0.0265487	under	P07481, P81902, Q03383	H9JKA2, P07481, H9IXK0, P10831, P81902, Q03383	0.666694	0.949671	0.5
GO:0030162	regulation of proteolysis	P	3	6	114	226	0.0263158	0.0265487	under	P07481, P81902, Q03383	H9JKA2, P07481, H9IXK0, P10831, P81902, Q03383	0.666694	0.949671	0.5
GO:0065009	regulation of molecular function	P	3	6	114	226	0.0263158	0.0265487	under	P07481, P81902, Q03383	H9JKA2, P07481, H9IXK0, P10831, P81902, Q03383	0.666694	0.949671	0.5
GO:0052547	regulation of peptidase activity	P	3	6	114	226	0.0263158	0.0265487	under	P07481, P81902, Q03383	H9JKA2, P07481, H9IXK0, P10831, P81902, Q03383	0.666694	0.949671	0.5
GO:0061135	endopeptidase regulator activity	F	3	6	114	226	0.0263158	0.0265487	under	P07481, P81902, Q03383	H9JKA2, P07481, H9IXK0, P10831, P81902, Q03383	0.666694	0.949671	0.5
GO:0050790	regulation of catalytic activity	P	3	6	114	226	0.0263158	0.0265487	under	P07481, P81902, Q03383	H9JKA2, P07481, H9IXK0, P10831, P81902, Q03383	0.666694	0.949671	0.5
GO:0009150	purine ribonucleotide metabolic process	P	2	4	114	226	0.0175439	0.0176991	under	A1YQ87, H9JDV4	A1YQ87, H9JDV4, P82204, H9J314	0.695815	0.949671	0.5
GO:0009144	purine nucleoside triphosphate metabolic process	P	2	4	114	226	0.0175439	0.0176991	under	A1YQ87, H9JDV4	A1YQ87, H9JDV4, P82204, H9J314	0.695815	0.949671	0.5
GO:0016810	hydrolase activity, acting on carbon-nitrogen (but not peptide) bonds	F	2	4	114	226	0.0175439	0.0176991	under	G8GBC2, H9JW44	G8GBC2, H9JTY2, H9JW44, H9JW43	0.695815	0.949671	0.5
GO:0072521	purine-containing compound metabolic process	P	2	4	114	226	0.0175439	0.0176991	under	A1YQ87, H9JDV4	A1YQ87, H9JDV4, P82204, H9J314	0.695815	0.949671	0.5
GO:0009116	nucleoside metabolic process	P	2	4	114	226	0.0175439	0.0176991	under	A1YQ87, H9JDV4	A1YQ87, H9JDV4, P82204, H9J314	0.695815	0.949671	0.5
GO:0044723	single-organism carbohydrate metabolic process	P	2	4	114	226	0.0175439	0.0176991	under	A1YQ87, H9J822	A1YQ87, P82204, H9J822, P32358	0.695815	0.949671	0.5
GO:0009119	ribonucleoside metabolic process	P	2	4	114	226	0.0175439	0.0176991	under	A1YQ87, H9JDV4	A1YQ87, H9JDV4, P82204, H9J314	0.695815	0.949671	0.5
GO:0009205	purine ribonucleoside triphosphate metabolic process	P	2	4	114	226	0.0175439	0.0176991	under	A1YQ87, H9JDV4	A1YQ87, H9JDV4, P82204, H9J314	0.695815	0.949671	0.5
GO:0030554	adenyl nucleotide binding	F	2	4	114	226	0.0175439	0.0176991	under	S5M110, H9JDV4	S5M110, Q8N0P2, H9JDV4, H9JK60	0.695815	0.949671	0.5
GO:0005524	ATP binding	F	2	4	114	226	0.0175439	0.0176991	under	S5M110, H9JDV4	S5M110, Q8N0P2, H9JDV4, H9JK60	0.695815	0.949671	0.5
GO:0009141	nucleoside triphosphate metabolic process	P	2	4	114	226	0.0175439	0.0176991	under	A1YQ87, H9JDV4	A1YQ87, H9JDV4, P82204, H9J314	0.695815	0.949671	0.5
GO:0046128	purine ribonucleoside metabolic process	P	2	4	114	226	0.0175439	0.0176991	under	A1YQ87, H9JDV4	A1YQ87, H9JDV4, P82204, H9J314	0.695815	0.949671	0.5
GO:0042278	purine nucleoside metabolic process	P	2	4	114	226	0.0175439	0.0176991	under	A1YQ87, H9JDV4	A1YQ87, H9JDV4, P82204, H9J314	0.695815	0.949671	0.5
GO:0009259	ribonucleotide metabolic process	P	2	4	114	226	0.0175439	0.0176991	under	A1YQ87, H9JDV4	A1YQ87, H9JDV4, P82204, H9J314	0.695815	0.949671	0.5
GO:0032991	macromolecular complex	C	2	4	114	226	0.0175439	0.0176991	under	A1YQ87, H9JYG4	A1YQ87, H9JUE4, H9JYG4, H9J314	0.695815	0.949671	0.5
GO:0009199	ribonucleoside triphosphate metabolic process	P	2	4	114	226	0.0175439	0.0176991	under	A1YQ87, H9JDV4	A1YQ87, H9JDV4, P82204, H9J314	0.695815	0.949671	0.5
GO:0006979	response to oxidative stress	P	2	4	114	226	0.0175439	0.0176991	under	Q08J22, H9JT78	H9JBZ7, Q08J22, A7BI63, H9JT78	0.695815	0.949671	0.5
GO:0032559	adenyl ribonucleotide binding	F	2	4	114	226	0.0175439	0.0176991	under	S5M110, H9JDV4	S5M110, Q8N0P2, H9JDV4, H9JK60	0.695815	0.949671	0.5
GO:1901657	glycosyl compound metabolic process	P	2	4	114	226	0.0175439	0.0176991	under	A1YQ87, H9JDV4	A1YQ87, H9JDV4, P82204, H9J314	0.695815	0.949671	0.5
GO:0006163	purine nucleotide metabolic process	P	2	4	114	226	0.0175439	0.0176991	under	A1YQ87, H9JDV4	A1YQ87, H9JDV4, P82204, H9J314	0.695815	0.949671	0.5
GO:0016740	transferase activity	F	2	4	114	226	0.0175439	0.0176991	under	H9J3M9, H9JDV4	F8V3L0, H9J3M9, H9JDV4, H9IVJ5	0.695815	0.949671	0.5
GO:0019693	ribose phosphate metabolic process	P	2	4	114	226	0.0175439	0.0176991	under	A1YQ87, H9JDV4	A1YQ87, H9JDV4, P82204, H9J314	0.695815	0.949671	0.5
GO:0016020	membrane	C	8	17	114	226	0.0701754	0.0752212	under	B2ZZX0, H9JEW2, H9JLC5, Q9XY09, H9JES0, H9J822, H9IZ41, A0A077JI83	H9J0M9, B2ZZX0, F8V3L0, H9JEW2, B2ZZW3, H9JLC5, H9J5K7, H9JES0, P32358, A0A077JI83, H9JFQ1, Q9XY09, H9J822, H9IYS1, H9IZ41, H9J5P0, H9J314	0.705754	0.949671	0.470588
GO:0005576	extracellular region	C	16	34	114	226	0.140351	0.150442	under	A7LIK7, H9JPG9, H9JWD5, O97158, Q03383, H9J5E5, Q6Q2D6, D2KQN9, Q008X1, E5EVW3, C0J8F8, H9JP12, H9JL39, H9IW76, C0J8G2, Q9NGS0	H9B460, H9JDY2, H9IXK0, A7LIK7, H9JWD5, O97158, H9J5E5, H9IZI4, D2KQN9, Q008X1, H9IW76, C0J8G2, H9IW77, P09335, H9IW75, D4QGC0, H9JKA2, H9JDX3, Q2F644, H9J4F5, H9JPG9, Q03383, H9JH30, Q6Q2D6, C0J8H7, D4QGB9, Q58I81, E5EVW3, C0J8F8, H9B449, H9JP12, H9B445, H9JL39, Q9NGS0	0.730296	0.949671	0.470588
GO:0031225	anchored component of membrane	C	1	2	114	226	0.00877193	0.00884956	under	B2ZZX0	B2ZZX0, B2ZZW3	0.755516	0.949671	0.5
GO:1901293	nucleoside phosphate biosynthetic process	P	1	2	114	226	0.00877193	0.00884956	under	H9JDV4	H9JDV4, H9J314	0.755516	0.949671	0.5
GO:0009201	ribonucleoside triphosphate biosynthetic process	P	1	2	114	226	0.00877193	0.00884956	under	H9JDV4	H9JDV4, H9J314	0.755516	0.949671	0.5
GO:0044262	cellular carbohydrate metabolic process	P	1	2	114	226	0.00877193	0.00884956	under	H9J822	H9J822, P32358	0.755516	0.949671	0.5
GO:0006090	pyruvate metabolic process	P	1	2	114	226	0.00877193	0.00884956	under	A1YQ87	A1YQ87, P82204	0.755516	0.949671	0.5
GO:0018130	heterocycle biosynthetic process	P	1	2	114	226	0.00877193	0.00884956	under	H9JDV4	H9JDV4, H9J314	0.755516	0.949671	0.5
GO:0009185	ribonucleoside diphosphate metabolic process	P	1	2	114	226	0.00877193	0.00884956	under	A1YQ87	A1YQ87, P82204	0.755516	0.949671	0.5
GO:0044724	single-organism carbohydrate catabolic process	P	1	2	114	226	0.00877193	0.00884956	under	A1YQ87	A1YQ87, P82204	0.755516	0.949671	0.5
GO:0009311	oligosaccharide metabolic process	P	1	2	114	226	0.00877193	0.00884956	under	H9J822	H9J822, P32358	0.755516	0.949671	0.5
GO:0009163	nucleoside biosynthetic process	P	1	2	114	226	0.00877193	0.00884956	under	H9JDV4	H9JDV4, H9J314	0.755516	0.949671	0.5
GO:1901659	glycosyl compound biosynthetic process	P	1	2	114	226	0.00877193	0.00884956	under	H9JDV4	H9JDV4, H9J314	0.755516	0.949671	0.5
GO:0009152	purine ribonucleotide biosynthetic process	P	1	2	114	226	0.00877193	0.00884956	under	H9JDV4	H9JDV4, H9J314	0.755516	0.949671	0.5
GO:1901362	organic cyclic compound biosynthetic process	P	1	2	114	226	0.00877193	0.00884956	under	H9JDV4	H9JDV4, H9J314	0.755516	0.949671	0.5
GO:0032787	monocarboxylic acid metabolic process	P	1	2	114	226	0.00877193	0.00884956	under	A1YQ87	A1YQ87, P82204	0.755516	0.949671	0.5
GO:0006096	glycolytic process	P	1	2	114	226	0.00877193	0.00884956	under	A1YQ87	A1YQ87, P82204	0.755516	0.949671	0.5
GO:0046906	tetrapyrrole binding	F	1	2	114	226	0.00877193	0.00884956	under	H9JT78	H9JBZ7, H9JT78	0.755516	0.949671	0.5
GO:0019362	pyridine nucleotide metabolic process	P	1	2	114	226	0.00877193	0.00884956	under	A1YQ87	A1YQ87, P82204	0.755516	0.949671	0.5
GO:0009145	purine nucleoside triphosphate biosynthetic process	P	1	2	114	226	0.00877193	0.00884956	under	H9JDV4	H9JDV4, H9J314	0.755516	0.949671	0.5
GO:0006733	oxidoreduction coenzyme metabolic process	P	1	2	114	226	0.00877193	0.00884956	under	A1YQ87	A1YQ87, P82204	0.755516	0.949671	0.5
GO:0043436	oxoacid metabolic process	P	1	2	114	226	0.00877193	0.00884956	under	A1YQ87	A1YQ87, P82204	0.755516	0.949671	0.5
GO:0009165	nucleotide biosynthetic process	P	1	2	114	226	0.00877193	0.00884956	under	H9JDV4	H9JDV4, H9J314	0.755516	0.949671	0.5
GO:0090407	organophosphate biosynthetic process	P	1	2	114	226	0.00877193	0.00884956	under	H9JDV4	H9JDV4, H9J314	0.755516	0.949671	0.5
GO:0072593	reactive oxygen species metabolic process	P	1	2	114	226	0.00877193	0.00884956	under	Q08J22	Q08J22, A7BI63	0.755516	0.949671	0.5
GO:0006732	coenzyme metabolic process	P	1	2	114	226	0.00877193	0.00884956	under	A1YQ87	A1YQ87, P82204	0.755516	0.949671	0.5
GO:0044459	plasma membrane part	C	1	2	114	226	0.00877193	0.00884956	under	H9J822	H9J822, P32358	0.755516	0.949671	0.5
GO:0006091	generation of precursor metabolites and energy	P	1	2	114	226	0.00877193	0.00884956	under	A1YQ87	A1YQ87, P82204	0.755516	0.949671	0.5
GO:0098590	plasma membrane region	C	1	2	114	226	0.00877193	0.00884956	under	H9J822	H9J822, P32358	0.755516	0.949671	0.5
GO:0019725	cellular homeostasis	P	1	2	114	226	0.00877193	0.00884956	under	H9JGX1	H9JGX1, H9IZY3	0.755516	0.949671	0.5
GO:0042455	ribonucleoside biosynthetic process	P	1	2	114	226	0.00877193	0.00884956	under	H9JDV4	H9JDV4, H9J314	0.755516	0.949671	0.5
GO:0016721	oxidoreductase activity, acting on superoxide radicals as acceptor	F	1	2	114	226	0.00877193	0.00884956	under	Q08J22	Q08J22, A7BI63	0.755516	0.949671	0.5
GO:0004555	alpha,alpha-trehalase activity	F	1	2	114	226	0.00877193	0.00884956	under	H9J822	H9J822, P32358	0.755516	0.949671	0.5
GO:0006164	purine nucleotide biosynthetic process	P	1	2	114	226	0.00877193	0.00884956	under	H9JDV4	H9JDV4, H9J314	0.755516	0.949671	0.5
GO:1901700	response to oxygen-containing compound	P	1	2	114	226	0.00877193	0.00884956	under	Q08J22	Q08J22, A7BI63	0.755516	0.949671	0.5
GO:0070887	cellular response to chemical stimulus	P	1	2	114	226	0.00877193	0.00884956	under	Q08J22	Q08J22, A7BI63	0.755516	0.949671	0.5
GO:0005984	disaccharide metabolic process	P	1	2	114	226	0.00877193	0.00884956	under	H9J822	H9J822, P32358	0.755516	0.949671	0.5
GO:0071451	cellular response to superoxide	P	1	2	114	226	0.00877193	0.00884956	under	Q08J22	Q08J22, A7BI63	0.755516	0.949671	0.5
GO:0005991	trehalose metabolic process	P	1	2	114	226	0.00877193	0.00884956	under	H9J822	H9J822, P32358	0.755516	0.949671	0.5
GO:0015927	trehalase activity	F	1	2	114	226	0.00877193	0.00884956	under	H9J822	H9J822, P32358	0.755516	0.949671	0.5
GO:0019430	removal of superoxide radicals	P	1	2	114	226	0.00877193	0.00884956	under	Q08J22	Q08J22, A7BI63	0.755516	0.949671	0.5
GO:1901137	carbohydrate derivative biosynthetic process	P	1	2	114	226	0.00877193	0.00884956	under	H9JDV4	H9JDV4, H9J314	0.755516	0.949671	0.5
GO:0009135	purine nucleoside diphosphate metabolic process	P	1	2	114	226	0.00877193	0.00884956	under	A1YQ87	A1YQ87, P82204	0.755516	0.949671	0.5
GO:0033554	cellular response to stress	P	1	2	114	226	0.00877193	0.00884956	under	Q08J22	Q08J22, A7BI63	0.755516	0.949671	0.5
GO:0046496	nicotinamide nucleotide metabolic process	P	1	2	114	226	0.00877193	0.00884956	under	A1YQ87	A1YQ87, P82204	0.755516	0.949671	0.5
GO:0034599	cellular response to oxidative stress	P	1	2	114	226	0.00877193	0.00884956	under	Q08J22	Q08J22, A7BI63	0.755516	0.949671	0.5
GO:1901701	cellular response to oxygen-containing compound	P	1	2	114	226	0.00877193	0.00884956	under	Q08J22	Q08J22, A7BI63	0.755516	0.949671	0.5
GO:0071450	cellular response to oxygen radical	P	1	2	114	226	0.00877193	0.00884956	under	Q08J22	Q08J22, A7BI63	0.755516	0.949671	0.5
GO:0009179	purine ribonucleoside diphosphate metabolic process	P	1	2	114	226	0.00877193	0.00884956	under	A1YQ87	A1YQ87, P82204	0.755516	0.949671	0.5
GO:0072524	pyridine-containing compound metabolic process	P	1	2	114	226	0.00877193	0.00884956	under	A1YQ87	A1YQ87, P82204	0.755516	0.949671	0.5
GO:0006801	superoxide metabolic process	P	1	2	114	226	0.00877193	0.00884956	under	Q08J22	Q08J22, A7BI63	0.755516	0.949671	0.5
GO:0034654	nucleobase-containing compound biosynthetic process	P	1	2	114	226	0.00877193	0.00884956	under	H9JDV4	H9JDV4, H9J314	0.755516	0.949671	0.5
GO:0046031	ADP metabolic process	P	1	2	114	226	0.00877193	0.00884956	under	A1YQ87	A1YQ87, P82204	0.755516	0.949671	0.5
GO:0072522	purine-containing compound biosynthetic process	P	1	2	114	226	0.00877193	0.00884956	under	H9JDV4	H9JDV4, H9J314	0.755516	0.949671	0.5
GO:0006757	ATP generation from ADP	P	1	2	114	226	0.00877193	0.00884956	under	A1YQ87	A1YQ87, P82204	0.755516	0.949671	0.5
GO:0016811	hydrolase activity, acting on carbon-nitrogen (but not peptide) bonds, in linear amides	F	1	2	114	226	0.00877193	0.00884956	under	G8GBC2	G8GBC2, H9JTY2	0.755516	0.949671	0.5
GO:0000302	response to reactive oxygen species	P	1	2	114	226	0.00877193	0.00884956	under	Q08J22	Q08J22, A7BI63	0.755516	0.949671	0.5
GO:0042451	purine nucleoside biosynthetic process	P	1	2	114	226	0.00877193	0.00884956	under	H9JDV4	H9JDV4, H9J314	0.755516	0.949671	0.5
GO:0009260	ribonucleotide biosynthetic process	P	1	2	114	226	0.00877193	0.00884956	under	H9JDV4	H9JDV4, H9J314	0.755516	0.949671	0.5
GO:0009206	purine ribonucleoside triphosphate biosynthetic process	P	1	2	114	226	0.00877193	0.00884956	under	H9JDV4	H9JDV4, H9J314	0.755516	0.949671	0.5
GO:0006082	organic acid metabolic process	P	1	2	114	226	0.00877193	0.00884956	under	A1YQ87	A1YQ87, P82204	0.755516	0.949671	0.5
GO:0046390	ribose phosphate biosynthetic process	P	1	2	114	226	0.00877193	0.00884956	under	H9JDV4	H9JDV4, H9J314	0.755516	0.949671	0.5
GO:0009142	nucleoside triphosphate biosynthetic process	P	1	2	114	226	0.00877193	0.00884956	under	H9JDV4	H9JDV4, H9J314	0.755516	0.949671	0.5
GO:0016323	basolateral plasma membrane	C	1	2	114	226	0.00877193	0.00884956	under	H9J822	H9J822, P32358	0.755516	0.949671	0.5
GO:0020037	heme binding	F	1	2	114	226	0.00877193	0.00884956	under	H9JT78	H9JBZ7, H9JT78	0.755516	0.949671	0.5
GO:0004784	superoxide dismutase activity	F	1	2	114	226	0.00877193	0.00884956	under	Q08J22	Q08J22, A7BI63	0.755516	0.949671	0.5
GO:0016052	carbohydrate catabolic process	P	1	2	114	226	0.00877193	0.00884956	under	A1YQ87	A1YQ87, P82204	0.755516	0.949671	0.5
GO:0004035	alkaline phosphatase activity	F	1	2	114	226	0.00877193	0.00884956	under	B2ZZX0	B2ZZX0, B2ZZW3	0.755516	0.949671	0.5
GO:0046129	purine ribonucleoside biosynthetic process	P	1	2	114	226	0.00877193	0.00884956	under	H9JDV4	H9JDV4, H9J314	0.755516	0.949671	0.5
GO:0000303	response to superoxide	P	1	2	114	226	0.00877193	0.00884956	under	Q08J22	Q08J22, A7BI63	0.755516	0.949671	0.5
GO:0051186	cofactor metabolic process	P	1	2	114	226	0.00877193	0.00884956	under	A1YQ87	A1YQ87, P82204	0.755516	0.949671	0.5
GO:0010035	response to inorganic substance	P	1	2	114	226	0.00877193	0.00884956	under	Q08J22	Q08J22, A7BI63	0.755516	0.949671	0.5
GO:0034614	cellular response to reactive oxygen species	P	1	2	114	226	0.00877193	0.00884956	under	Q08J22	Q08J22, A7BI63	0.755516	0.949671	0.5
GO:0019438	aromatic compound biosynthetic process	P	1	2	114	226	0.00877193	0.00884956	under	H9JDV4	H9JDV4, H9J314	0.755516	0.949671	0.5
GO:0019752	carboxylic acid metabolic process	P	1	2	114	226	0.00877193	0.00884956	under	A1YQ87	A1YQ87, P82204	0.755516	0.949671	0.5
GO:0000305	response to oxygen radical	P	1	2	114	226	0.00877193	0.00884956	under	Q08J22	Q08J22, A7BI63	0.755516	0.949671	0.5
GO:0006796	phosphate-containing compound metabolic process	P	4	9	114	226	0.0350877	0.039823	under	A1YQ87, B2ZZX0, H9J3M9, H9JDV4	A1YQ87, B2ZZX0, H9J3M9, B2ZZW3, H9JL90, H9JXV1, H9JDV4, P82204, H9J314	0.759266	0.949671	0.444444
GO:0044763	single-organism cellular process	P	4	9	114	226	0.0350877	0.039823	under	A1YQ87, H9JGX1, H9JDV4, H9J822	A1YQ87, H9JGX1, H9JL90, H9JDV4, P82204, H9J822, P32358, H9IZY3, H9J314	0.759266	0.949671	0.444444
GO:1901564	organonitrogen compound metabolic process	P	4	9	114	226	0.0350877	0.039823	under	A1YQ87, G8GBC2, H9JDV4, H9JL39	A1YQ87, F8V3L0, C0IRB4, G8GBC2, H9JUE4, H9JDV4, H9JL39, P82204, H9J314	0.759266	0.949671	0.444444
GO:0050896	response to stimulus	P	4	9	114	226	0.0350877	0.039823	under	Q008X1, G8GBC2, Q08J22, H9JT78	Q008X1, H9JBZ7, G8GBC2, Q08J22, A7BI63, H9IYS1, H9IZY3, H9J5P0, H9JT78	0.759266	0.949671	0.444444
GO:0006793	phosphorus metabolic process	P	4	9	114	226	0.0350877	0.039823	under	A1YQ87, B2ZZX0, H9J3M9, H9JDV4	A1YQ87, B2ZZX0, H9J3M9, B2ZZW3, H9JL90, H9JXV1, H9JDV4, P82204, H9J314	0.759266	0.949671	0.444444
GO:1901363	heterocyclic compound binding	F	7	16	114	226	0.0614035	0.0707965	under	C7EPE2, S5M110, H9IV93, H9IS42, H9JDV4, H9JYG4, H9JT78	H9JBZ7, H9JL90, H9IVJ5, H9JDV4, H9JYG4, H9JK60, C7EPE2, C0IRB4, S5M110, H9IV93, Q8N0P2, H9IS42, Q08JX1, H9IZY3, H9J314, H9JT78	0.792018	0.969573	0.4375
GO:0097159	organic cyclic compound binding	F	7	16	114	226	0.0614035	0.0707965	under	C7EPE2, S5M110, H9IV93, H9IS42, H9JDV4, H9JYG4, H9JT78	H9JBZ7, H9JL90, H9IVJ5, H9JDV4, H9JYG4, H9JK60, C7EPE2, C0IRB4, S5M110, H9IV93, Q8N0P2, H9IS42, Q08JX1, H9IZY3, H9J314, H9JT78	0.792018	0.969573	0.4375
GO:0006725	cellular aromatic compound metabolic process	P	2	5	114	226	0.0175439	0.0221239	under	A1YQ87, H9JDV4	A1YQ87, H9JL90, H9JDV4, P82204, H9J314	0.820777	0.969573	0.4
GO:0055086	nucleobase-containing small molecule metabolic process	P	2	5	114	226	0.0175439	0.0221239	under	A1YQ87, H9JDV4	A1YQ87, H9JL90, H9JDV4, P82204, H9J314	0.820777	0.969573	0.4
GO:0035639	purine ribonucleoside triphosphate binding	F	2	5	114	226	0.0175439	0.0221239	under	S5M110, H9JDV4	C0IRB4, S5M110, Q8N0P2, H9JDV4, H9JK60	0.820777	0.969573	0.4
GO:0032555	purine ribonucleotide binding	F	2	5	114	226	0.0175439	0.0221239	under	S5M110, H9JDV4	C0IRB4, S5M110, Q8N0P2, H9JDV4, H9JK60	0.820777	0.969573	0.4
GO:0001883	purine nucleoside binding	F	2	5	114	226	0.0175439	0.0221239	under	S5M110, H9JDV4	C0IRB4, S5M110, Q8N0P2, H9JDV4, H9JK60	0.820777	0.969573	0.4
GO:0006753	nucleoside phosphate metabolic process	P	2	5	114	226	0.0175439	0.0221239	under	A1YQ87, H9JDV4	A1YQ87, H9JL90, H9JDV4, P82204, H9J314	0.820777	0.969573	0.4
GO:0009117	nucleotide metabolic process	P	2	5	114	226	0.0175439	0.0221239	under	A1YQ87, H9JDV4	A1YQ87, H9JL90, H9JDV4, P82204, H9J314	0.820777	0.969573	0.4
GO:0032549	ribonucleoside binding	F	2	5	114	226	0.0175439	0.0221239	under	S5M110, H9JDV4	C0IRB4, S5M110, Q8N0P2, H9JDV4, H9JK60	0.820777	0.969573	0.4
GO:0044281	small molecule metabolic process	P	2	5	114	226	0.0175439	0.0221239	under	A1YQ87, H9JDV4	A1YQ87, H9JL90, H9JDV4, P82204, H9J314	0.820777	0.969573	0.4
GO:0017076	purine nucleotide binding	F	2	5	114	226	0.0175439	0.0221239	under	S5M110, H9JDV4	C0IRB4, S5M110, Q8N0P2, H9JDV4, H9JK60	0.820777	0.969573	0.4
GO:0046483	heterocycle metabolic process	P	2	5	114	226	0.0175439	0.0221239	under	A1YQ87, H9JDV4	A1YQ87, H9JL90, H9JDV4, P82204, H9J314	0.820777	0.969573	0.4
GO:0001882	nucleoside binding	F	2	5	114	226	0.0175439	0.0221239	under	S5M110, H9JDV4	C0IRB4, S5M110, Q8N0P2, H9JDV4, H9JK60	0.820777	0.969573	0.4
GO:0032550	purine ribonucleoside binding	F	2	5	114	226	0.0175439	0.0221239	under	S5M110, H9JDV4	C0IRB4, S5M110, Q8N0P2, H9JDV4, H9JK60	0.820777	0.969573	0.4
GO:0032553	ribonucleotide binding	F	2	5	114	226	0.0175439	0.0221239	under	S5M110, H9JDV4	C0IRB4, S5M110, Q8N0P2, H9JDV4, H9JK60	0.820777	0.969573	0.4
GO:0019637	organophosphate metabolic process	P	2	5	114	226	0.0175439	0.0221239	under	A1YQ87, H9JDV4	A1YQ87, H9JL90, H9JDV4, P82204, H9J314	0.820777	0.969573	0.4
GO:0003676	nucleic acid binding	F	2	5	114	226	0.0175439	0.0221239	under	H9IV93, H9JYG4	C0IRB4, H9IV93, H9IVJ5, Q08JX1, H9JYG4	0.820777	0.969573	0.4
GO:0006139	nucleobase-containing compound metabolic process	P	2	5	114	226	0.0175439	0.0221239	under	A1YQ87, H9JDV4	A1YQ87, H9JL90, H9JDV4, P82204, H9J314	0.820777	0.969573	0.4
GO:0036094	small molecule binding	F	4	10	114	226	0.0350877	0.0442478	under	C7EPE2, S5M110, H9IS42, H9JDV4	C7EPE2, C0IRB4, S5M110, H9JL90, Q8N0P2, H9IS42, H9JDV4, H9IZY3, H9JK60, H9J314	0.840849	0.984647	0.4
GO:1901265	nucleoside phosphate binding	F	4	10	114	226	0.0350877	0.0442478	under	C7EPE2, S5M110, H9IS42, H9JDV4	C7EPE2, C0IRB4, S5M110, H9JL90, Q8N0P2, H9JDV4, H9IS42, H9JK60, H9IZY3, H9J314	0.840849	0.984647	0.4
GO:0000166	nucleotide binding	F	4	10	114	226	0.0350877	0.0442478	under	C7EPE2, S5M110, H9IS42, H9JDV4	C7EPE2, C0IRB4, S5M110, H9JL90, Q8N0P2, H9IS42, H9JDV4, H9IZY3, H9JK60, H9J314	0.840849	0.984647	0.4
GO:0050789	regulation of biological process	P	3	8	114	226	0.0263158	0.0353982	under	P07481, P81902, Q03383	H9JKA2, P07481, H9IXK0, P10831, P81902, H9J5P0, Q03383, H9IZY3	0.865594	0.984754	0.375
GO:0050794	regulation of cellular process	P	3	8	114	226	0.0263158	0.0353982	under	P07481, P81902, Q03383	H9JKA2, P07481, H9IXK0, P10831, P81902, Q03383, H9IZY3, H9J5P0	0.865594	0.984754	0.375
GO:0044711	single-organism biosynthetic process	P	1	3	114	226	0.00877193	0.0132743	under	H9JDV4	H9JDV4, P82204, H9J314	0.879941	0.984754	0.333333
GO:0016791	phosphatase activity	F	1	3	114	226	0.00877193	0.0132743	under	B2ZZX0	B2ZZX0, B2ZZW3, H9JXV1	0.879941	0.984754	0.333333
GO:0009123	nucleoside monophosphate metabolic process	P	1	3	114	226	0.00877193	0.0132743	under	A1YQ87	A1YQ87, P82204, H9J314	0.879941	0.984754	0.333333
GO:0046034	ATP metabolic process	P	1	3	114	226	0.00877193	0.0132743	under	A1YQ87	A1YQ87, P82204, H9J314	0.879941	0.984754	0.333333
GO:0051716	cellular response to stimulus	P	1	3	114	226	0.00877193	0.0132743	under	Q08J22	Q08J22, A7BI63, H9J5P0	0.879941	0.984754	0.333333
GO:0009167	purine ribonucleoside monophosphate metabolic process	P	1	3	114	226	0.00877193	0.0132743	under	A1YQ87	A1YQ87, P82204, H9J314	0.879941	0.984754	0.333333
GO:0004601	peroxidase activity	F	1	3	114	226	0.00877193	0.0132743	under	H9JT78	H9JBZ7, H9IYS1, H9JT78	0.879941	0.984754	0.333333
GO:0016311	dephosphorylation	P	1	3	114	226	0.00877193	0.0132743	under	B2ZZX0	B2ZZX0, B2ZZW3, H9JXV1	0.879941	0.984754	0.333333
GO:0044712	single-organism catabolic process	P	1	3	114	226	0.00877193	0.0132743	under	A1YQ87	A1YQ87, H9JL90, P82204	0.879941	0.984754	0.333333
GO:0009126	purine nucleoside monophosphate metabolic process	P	1	3	114	226	0.00877193	0.0132743	under	A1YQ87	A1YQ87, P82204, H9J314	0.879941	0.984754	0.333333
GO:0006812	cation transport	P	1	3	114	226	0.00877193	0.0132743	under	H9JGX1	H9J0M9, H9JGX1, H9J314	0.879941	0.984754	0.333333
GO:0016684	oxidoreductase activity, acting on peroxide as acceptor	F	1	3	114	226	0.00877193	0.0132743	under	H9JT78	H9JBZ7, H9IYS1, H9JT78	0.879941	0.984754	0.333333
GO:0009161	ribonucleoside monophosphate metabolic process	P	1	3	114	226	0.00877193	0.0132743	under	A1YQ87	A1YQ87, P82204, H9J314	0.879941	0.984754	0.333333
GO:0055085	transmembrane transport	P	1	3	114	226	0.00877193	0.0132743	under	H9JLC5	H9J0M9, H9JLC5, H9J314	0.879941	0.984754	0.333333
GO:0098754	detoxification	P	2	6	114	226	0.0175439	0.0265487	under	Q08J22, H9JT78	H9JBZ7, Q08J22, A7BI63, H9IYS1, H9IZY3, H9JT78	0.897819	0.985896	0.333333
GO:0042221	response to chemical	P	2	6	114	226	0.0175439	0.0265487	under	Q08J22, H9JT78	H9JBZ7, Q08J22, A7BI63, H9IYS1, H9IZY3, H9JT78	0.897819	0.985896	0.333333
GO:0009636	response to toxic substance	P	2	6	114	226	0.0175439	0.0265487	under	Q08J22, H9JT78	H9JBZ7, Q08J22, A7BI63, H9IYS1, H9IZY3, H9JT78	0.897819	0.985896	0.333333
GO:1990748	cellular detoxification	P	2	6	114	226	0.0175439	0.0265487	under	Q08J22, H9JT78	H9JBZ7, Q08J22, A7BI63, H9IYS1, H9IZY3, H9JT78	0.897819	0.985896	0.333333
GO:0016209	antioxidant activity	F	2	6	114	226	0.0175439	0.0265487	under	Q08J22, H9JT78	H9JBZ7, Q08J22, A7BI63, H9IYS1, H9IZY3, H9JT78	0.897819	0.985896	0.333333
GO:0098869	cellular oxidant detoxification	P	2	6	114	226	0.0175439	0.0265487	under	Q08J22, H9JT78	H9JBZ7, Q08J22, A7BI63, H9IYS1, H9IZY3, H9JT78	0.897819	0.985896	0.333333
GO:0006807	nitrogen compound metabolic process	P	4	11	114	226	0.0350877	0.0486726	under	A1YQ87, G8GBC2, H9JDV4, H9JL39	A1YQ87, C0IRB4, F8V3L0, G8GBC2, H9JTY2, H9JUE4, H9JL90, H9JDV4, H9JL39, P82204, H9J314	0.898044	0.985896	0.363636
GO:0044237	cellular metabolic process	P	9	23	114	226	0.0789474	0.10177	under	A1YQ87, B2ZZX0, H9J3M9, Q08J22, P07481, H9JDV4, P81902, H9J822, Q03383	A1YQ87, H9JKA2, B2ZZX0, F8V3L0, H9J3M9, B2ZZW3, Q08J22, H9IXK0, H9JUE4, H9JL90, H9JDV4, P10831, A7BI63, H9JK60, P32358, Q03383, C0IRB4, P07481, H9JXV1, P82204, H9J822, P81902, H9J314	0.914298	0.995115	0.391304
GO:0044260	cellular macromolecule metabolic process	P	3	9	114	226	0.0263158	0.039823	under	P07481, P81902, Q03383	H9JKA2, C0IRB4, P07481, H9IXK0, H9JUE4, P10831, P81902, H9JK60, Q03383	0.918757	0.995115	0.333333
GO:0016021	integral component of membrane	C	3	9	114	226	0.0263158	0.039823	under	B2ZZX0, H9JLC5, Q9XY09	B2ZZX0, F8V3L0, B2ZZW3, H9JLC5, Q9XY09, H9J5K7, H9IYS1, H9J5P0, H9JFQ1	0.918757	0.995115	0.333333
GO:0031224	intrinsic component of membrane	C	3	9	114	226	0.0263158	0.039823	under	B2ZZX0, H9JLC5, Q9XY09	B2ZZX0, F8V3L0, B2ZZW3, H9JLC5, Q9XY09, H9J5K7, H9IYS1, H9J5P0, H9JFQ1	0.918757	0.995115	0.333333
GO:0044267	cellular protein metabolic process	P	3	9	114	226	0.0263158	0.039823	under	P07481, P81902, Q03383	H9JKA2, C0IRB4, P07481, H9IXK0, H9JUE4, P10831, P81902, H9JK60, Q03383	0.918757	0.995115	0.333333
GO:0046914	transition metal ion binding	F	5	14	114	226	0.0438596	0.0619469	under	H9JEW2, G8GBC2, H9JGX1, H9JES0, B5TZ28	H9JEW2, G8GBC2, H9JGX1, I3VR73, H9J5K7, H9JEW3, I3VR74, H9JES0, O77046, H9JIX6, B5TZ28, H9JIY6, Q60F93, H9J5P0	0.922225	0.996201	0.357143
GO:0016788	hydrolase activity, acting on ester bonds	F	4	12	114	226	0.0350877	0.0530973	under	B2ZZX0, H9JE19, H9JPS6, H9IW76	B2ZZX0, Q58I81, H9JE19, B2ZZW3, Q2F644, H9JL90, H9JPS6, H9JXV1, H9IW76, H9IW77, H9IW75, H9IZI4	0.93645	0.997523	0.333333
GO:0044249	cellular biosynthetic process	P	1	4	114	226	0.00877193	0.0176991	under	H9JDV4	C0IRB4, H9JUE4, H9JDV4, H9J314	0.941316	0.997523	0.25
GO:0044271	cellular nitrogen compound biosynthetic process	P	1	4	114	226	0.00877193	0.0176991	under	H9JDV4	C0IRB4, H9JUE4, H9JDV4, H9J314	0.941316	0.997523	0.25
GO:1901566	organonitrogen compound biosynthetic process	P	1	4	114	226	0.00877193	0.0176991	under	H9JDV4	C0IRB4, H9JUE4, H9JDV4, H9J314	0.941316	0.997523	0.25
GO:0005215	transporter activity	F	1	4	114	226	0.00877193	0.0176991	under	Q2F5R6	H9J0M9, Q2F5R6, H9JFQ1, H9J314	0.941316	0.997523	0.25
GO:0004180	carboxypeptidase activity	F	2	7	114	226	0.0175439	0.0309735	under	H9IZ41, H9JIY5	H9J5K7, H9JIX6, Q60F93, H9IZ41, H9J5P0, H9JIY5, H9JIY6	0.943203	0.997523	0.285714
GO:0004177	aminopeptidase activity	F	2	7	114	226	0.0175439	0.0309735	under	H9JEW2, H9JES0	H9JEW2, I3VR73, H9JEW3, I3VR74, H9JES0, O77046, H9IWK8	0.943203	0.997523	0.285714
GO:0008152	metabolic process	P	43	96	114	226	0.377193	0.424779	under	H9J229, B2ZZX0, H9J3M9, Q1HPW8, H9JEW2, H9JES0, B5TZ28, Q86D78, B2DD57, C4B489, H9J231, H9JFI3, H9JJ26, H9IX93, H9JPS6, H9ISX5, H9J232, H9JW44, A4PHN6, A1YQ87, H9IVT6, G8GBC2, H9JGX1, Q08J22, H9JY09, H9JDV4, Q2F645, H9J5L9, Q03383, H9JTG9, A0A077JI83, C7EPE2, H9JTC9, H9JE19, P07481, H9IVS0, H9IS42, H9JL39, P81902, H9J822, H9IZ41, H9JT78, H9JKH3	H9J0M9, H9JY13, C8C9T4, H9JY12, H9JY11, H9JEW2, H9IXK0, H9J5K7, H9JEW3, P10831, H9JES0, O77046, O01953, H9JK60, H9JFI2, H9JFI3, H9JTY2, H9JFI4, P82204, Q9TXE6, H9J5P0, H9JKA2, H9IVR7, Q08J22, B2ZZW3, H9JUE4, I3VR73, H9JY09, H9IVJ5, I3VR74, H9IVN9, Q2F645, H9JTC6, Q03383, H9JTG9, C7EPE2, H9JTC9, H9JL75, H9JE19, P07481, H9IVS0, H9IS42, H9JL39, P81902, H9JT78, B2ZZX0, H9J229, F8V3L0, H9JCY0, H9J3M9,…	0.944704	0.997523	0.447917
GO:0009987	cellular process	P	12	31	114	226	0.105263	0.137168	under	A1YQ87, B2ZZX0, H9J3M9, H9JGX1, Q08J22, H9JDV4, Q03383, P07481, H9IT95, P81902, H9J822, H9JT78	B2ZZX0, F8V3L0, H9J3M9, H9IXK0, P10831, A7BI63, H9JK60, H9IT95, P82204, H9J5P0, H9J314, A1YQ87, H9JKA2, H9JBZ7, H9JGX1, B2ZZW3, Q08J22, H9JUE4, H9JL90, H9JDV4, P32358, Q03383, C0IRB4, P07481, H9JXV1, H9JJ19, H9J822, P81902, H9IYS1, H9IZY3, H9JT78	0.945672	0.997523	0.387097
GO:0008270	zinc ion binding	F	4	13	114	226	0.0350877	0.0575221	under	H9JEW2, G8GBC2, H9JES0, B5TZ28	H9JEW2, G8GBC2, I3VR73, H9J5K7, H9JEW3, I3VR74, H9JES0, O77046, H9JIX6, B5TZ28, H9JIY6, Q60F93, H9J5P0	0.961337	0.999405	0.307692
GO:0044425	membrane part	C	4	13	114	226	0.0350877	0.0575221	under	B2ZZX0, H9JLC5, Q9XY09, H9J822	H9J0M9, B2ZZX0, F8V3L0, B2ZZW3, H9JLC5, H9J5K7, P32358, H9JFQ1, Q9XY09, H9IYS1, H9J822, H9J5P0, H9J314	0.961337	0.999405	0.307692
GO:0008237	metallopeptidase activity	F	4	13	114	226	0.0350877	0.0575221	under	H9JEW2, H9JES0, B5TZ28, H9IZ41	H9JEW2, H9J5K7, I3VR73, H9JEW3, I3VR74, H9JES0, H9JIX6, O77046, B5TZ28, H9JIY6, Q60F93, H9IZ41, H9J5P0	0.961337	0.999405	0.307692
GO:0034641	cellular nitrogen compound metabolic process	P	2	8	114	226	0.0175439	0.0353982	under	A1YQ87, H9JDV4	A1YQ87, F8V3L0, C0IRB4, H9JL90, H9JUE4, H9JDV4, P82204, H9J314	0.969073	0.999405	0.25
GO:0009058	biosynthetic process	P	1	5	114	226	0.00877193	0.0221239	under	H9JDV4	C0IRB4, H9JUE4, H9JDV4, P82204, H9J314	0.971451	0.999405	0.2
GO:1901576	organic substance biosynthetic process	P	1	5	114	226	0.00877193	0.0221239	under	H9JDV4	C0IRB4, H9JUE4, H9JDV4, P82204, H9J314	0.971451	0.999405	0.2
GO:0071704	organic substance metabolic process	P	31	74	114	226	0.27193	0.327434	under	H9J229, Q1HPW8, H9JEW2, H9JES0, B5TZ28, Q86D78, B2DD57, C4B489, H9J231, H9JFI3, H9JJ26, H9JPS6, H9ISX5, H9J232, H9JW44, A4PHN6, A1YQ87, G8GBC2, H9JY09, H9JDV4, Q03383, A0A077JI83, H9JTG9, H9JTC9, H9JE19, P07481, H9JL39, P81902, H9J822, H9IZ41, H9JKH3	H9JY13, C8C9T4, H9JY12, H9JY11, H9JEW2, H9IXK0, H9J5K7, H9JEW3, P10831, H9JES0, O77046, O01953, H9JK60, H9JFI2, H9JFI3, H9JFI4, P82204, Q9TXE6, H9J5P0, H9JKA2, H9JUE4, I3VR73, H9JY09, I3VR74, H9IVN9, H9JTC6, Q03383, H9JTG9, H9JTC9, H9JL75, H9JE19, P07481, H9JL39, P81902, H9J229, F8V3L0, H9JCY0, Q1HPW8, B5TZ28, H9JTB5, H9IWK8, H9JIY6, Q86D78, B2DD57, C4B489, H9J230, H9JJ27, H9J231, H9JJ25, H9JJ26,…	0.973703	0.999405	0.418919
GO:0044238	primary metabolic process	P	30	72	114	226	0.263158	0.318584	under	H9J229, Q1HPW8, H9JEW2, H9JES0, B5TZ28, Q86D78, B2DD57, C4B489, H9J231, H9JFI3, H9JJ26, H9JPS6, H9ISX5, H9J232, H9JW44, A4PHN6, A1YQ87, H9JY09, H9JDV4, Q03383, A0A077JI83, H9JTG9, H9JTC9, H9JE19, P07481, H9JL39, P81902, H9J822, H9IZ41, H9JKH3	H9JY13, C8C9T4, H9JY12, H9JY11, H9JEW2, H9IXK0, H9J5K7, H9JEW3, P10831, H9JES0, O77046, O01953, H9JK60, H9JFI2, H9JFI3, H9JFI4, P82204, Q9TXE6, H9J5P0, H9JKA2, H9JUE4, I3VR73, H9JY09, I3VR74, H9IVN9, H9JTC6, Q03383, H9JTG9, H9JTC9, H9JL75, H9JE19, P07481, H9JL39, P81902, H9J229, H9JCY0, Q1HPW8, B5TZ28, H9JTB5, H9IWK8, H9JIY6, Q86D78, B2DD57, C4B489, H9J230, H9JJ27, H9J231, H9JJ25, H9JJ26, H9JPS6,…	0.9744	0.999405	0.416667
GO:0008238	exopeptidase activity	F	4	14	114	226	0.0350877	0.0619469	under	H9JEW2, H9JES0, H9IZ41, H9JIY5	H9JEW2, H9J5K7, I3VR73, H9JEW3, I3VR74, H9JES0, H9JIX6, O77046, H9JIY5, H9IWK8, H9JIY6, Q60F93, H9IZ41, H9J5P0	0.976982	0.999405	0.285714
GO:0004175	endopeptidase activity	F	11	31	114	226	0.0964912	0.137168	under	H9JTC9, H9J229, C4B489, Q1HPW8, H9J231, H9JFI3, H9JJ26, H9J232, H9JY09, B5TZ28, H9JKH3	H9JY13, H9J229, H9JY12, H9JY11, H9JCY0, Q1HPW8, B5TZ28, O01953, H9JTB5, C4B489, H9JFI2, H9J230, H9JJ27, H9J231, H9JFI3, H9JJ25, H9JJ26, H9J232, H9JFI4, Q9TXE6, Q9BMQ7, G8GBC4, H9JY09, H9IVN9, H9JTC6, H9JTC9, H9JL75, H9JKL1, H9JM38, H9JCD8, H9JKH3	0.977111	0.999405	0.354839
GO:0052689	carboxylic ester hydrolase activity	F	1	6	114	226	0.00877193	0.0265487	under	H9IW76	Q58I81, Q2F644, H9IW76, H9IW77, H9IW75, H9IZI4	0.986178	0.999405	0.166667
GO:0017171	serine hydrolase activity	F	10	30	114	226	0.0877193	0.132743	under	H9JTC9, H9J229, C4B489, Q1HPW8, H9J231, H9JFI3, H9JJ26, H9J232, H9JY09, H9JKH3	H9JY13, H9J229, H9JY12, H9JY11, H9JCY0, Q1HPW8, O01953, H9JTB5, C4B489, H9JFI2, H9J230, H9JJ27, H9J231, H9JFI3, H9JJ25, H9JJ26, H9J232, H9JFI4, Q9TXE6, Q9BMQ7, G8GBC4, H9JY09, H9IVN9, H9JTC6, H9JTC9, H9JL75, H9JKL1, H9JM38, H9JCD8, H9JKH3	0.98698	0.999405	0.333333
GO:0004252	serine-type endopeptidase activity	F	10	30	114	226	0.0877193	0.132743	under	H9JTC9, H9J229, C4B489, Q1HPW8, H9J231, H9JFI3, H9JJ26, H9J232, H9JY09, H9JKH3	H9JY13, H9J229, H9JY12, H9JY11, H9JCY0, Q1HPW8, O01953, H9JTB5, C4B489, H9JFI2, H9J230, H9JJ27, H9J231, H9JFI3, H9JJ25, H9JJ26, H9J232, H9JFI4, Q9TXE6, Q9BMQ7, G8GBC4, H9JY09, H9IVN9, H9JTC6, H9JTC9, H9JL75, H9JKL1, H9JM38, H9JCD8, H9JKH3	0.98698	0.999405	0.333333
GO:0008236	serine-type peptidase activity	F	10	30	114	226	0.0877193	0.132743	under	H9JTC9, H9J229, C4B489, Q1HPW8, H9J231, H9JFI3, H9JJ26, H9J232, H9JY09, H9JKH3	H9JY13, H9J229, H9JY12, H9JY11, H9JCY0, Q1HPW8, O01953, H9JTB5, C4B489, H9JFI2, H9J230, H9JJ27, H9J231, H9JFI3, H9JJ25, H9JJ26, H9J232, H9JFI4, Q9TXE6, Q9BMQ7, G8GBC4, H9JY09, H9IVN9, H9JTC6, H9JTC9, H9JL75, H9JKL1, H9JM38, H9JCD8, H9JKH3	0.98698	0.999405	0.333333
GO:0003824	catalytic activity	F	53	124	114	226	0.464912	0.548673	under	H9JEW2, H9JES0, H9JG67, H9JFI3, H9JTY7, H9JDE9, Q08J22, H9JY09, Q2F645, H9JTG9, C7EPE2, H9JTC9, H9JCF2, H9JFH1, H9JE19, H9IVS0, H9JL39, H9IS42, H9IU46, H9JT78, B2ZZX0, H9J229, H9J3M9, Q1HPW8, B5TZ28, H9JIY5, Q86D78, B2DD57, C4B489, H9J231, H9JJ26, H9IX93, H9JPS6, H9IV93, H9ISX5, H9J232, H9IW76, H9JW44, A4PHN6, A1YQ87, H9IWR3, H9IVT6, G8GBC2, H9JGX1, H9J5L9, H9JDV4, A0A077JI83, H9J064, H9J067, B2Z…	H9JSN7, H9JY13, H9JY12, H9JY11, H9J5K7, H9JES0, O77046, H9JG67, H9JK60, H9JF44, H9JG68, H9JTY2, H9JTY7, A0MNW6, Q08JX1, I3VR73, H9JY09, I3VR74, H9IVN9, H9JTG9, H9JL75, H9JCF2, B0FGV8, H9JE19, H9IU42, H9IU46, H9JT78, H9IU44, H9JCY0, H9IWK7, A7BI63, B5TZ28, H9JTB5, H9IWK8, H9IZI4, H9JPS6, H9IV93, H9J314, H9IWR3, B1Q138, B1Q137, H9JGX1, H9JL90, H9J5L9, P32358, B0FPE7, H9J267, B2ZDZ0, H9JM38, Q60F93,…	0.996462	0.999405	0.427419
GO:0070011	peptidase activity, acting on L-amino acid peptides	F	15	45	114	226	0.131579	0.199115	under	H9J229, H9JEW2, Q1HPW8, H9JY09, H9JES0, B5TZ28, H9JIY5, H9JTC9, C4B489, H9J231, H9JFI3, H9JJ26, H9J232, H9IZ41, H9JKH3	H9JY13, H9J229, H9JY12, H9JY11, H9JCY0, H9JEW2, Q1HPW8, H9JEW3, H9J5K7, H9JES0, O77046, B5TZ28, O01953, H9JTB5, H9JIY5, H9IWK8, H9JIY6, C4B489, H9JFI2, H9J230, H9JJ27, H9J231, H9JFI3, H9JJ25, H9JJ26, H9J232, H9JFI4, H9J5P0, Q9TXE6, Q9BMQ7, G8GBC4, I3VR73, H9JY09, I3VR74, H9IVN9, H9JIX6, H9JTC6, H9JTC9, H9JL75, H9JKL1, H9JM38, H9JCD8, H9IZ41, Q60F93, H9JKH3	0.997037	0.999405	0.333333
GO:0006508	proteolysis	P	17	50	114	226	0.149123	0.221239	under	H9J229, Q1HPW8, H9JEW2, H9JY09, H9JES0, B5TZ28, Q03383, H9JTC9, C4B489, H9J231, H9JFI3, P07481, H9JJ26, H9J232, P81902, H9IZ41, H9JKH3	H9JY13, H9JY12, H9JY11, H9JEW2, H9IXK0, H9J5K7, H9JEW3, P10831, H9JES0, O77046, O01953, H9JFI2, H9JFI3, H9JFI4, Q9TXE6, H9J5P0, H9JKA2, I3VR73, H9JY09, I3VR74, H9IVN9, H9JTC6, Q03383, H9JTC9, H9JL75, P07481, P81902, H9J229, H9JCY0, Q1HPW8, B5TZ28, H9JTB5, H9IWK8, H9JIY6, C4B489, H9J230, H9JJ27, H9J231, H9JJ25, H9JJ26, H9J232, Q9BMQ7, G8GBC4, H9JIX6, H9JKL1, H9JM38, H9JCD8, Q60F93, H9IZ41, H9JKH3	0.997553	0.999405	0.34
GO:0043170	macromolecule metabolic process	P	19	55	114	226	0.166667	0.243363	under	H9J229, G8GBC2, Q1HPW8, H9JEW2, H9JY09, H9JES0, B5TZ28, Q03383, H9JTC9, C4B489, H9J231, H9JFI3, P07481, H9JJ26, H9J232, H9JL39, P81902, H9IZ41, H9JKH3	H9JY13, H9JY12, H9JY11, H9JEW2, H9IXK0, H9J5K7, H9JEW3, H9JES0, P10831, O77046, O01953, H9JK60, H9JFI2, H9JFI3, H9JFI4, Q9TXE6, H9J5P0, H9JKA2, H9JUE4, I3VR73, H9JY09, I3VR74, H9IVN9, H9JTC6, Q03383, H9JTC9, H9JL75, P07481, H9JL39, P81902, H9J229, H9JCY0, Q1HPW8, B5TZ28, H9JTB5, H9IWK8, H9JIY6, C4B489, H9J230, H9JJ27, H9J231, H9JJ25, H9JJ26, H9J232, Q9BMQ7, G8GBC4, G8GBC2, H9JIX6, C0IRB4, H9JKL1,…	0.998032	0.999405	0.345455
GO:0008233	peptidase activity	F	15	46	114	226	0.131579	0.20354	under	H9J229, H9JEW2, Q1HPW8, H9JY09, H9JES0, B5TZ28, H9JIY5, H9JTC9, C4B489, H9J231, H9JFI3, H9JJ26, H9J232, H9IZ41, H9JKH3	H9JY13, H9J229, H9JY12, H9JY11, H9JCY0, H9JEW2, Q1HPW8, H9JEW3, H9J5K7, H9JES0, O77046, B5TZ28, O01953, H9JTB5, H9JIY5, H9IWK8, H9JIY6, C4B489, H9JFI2, H9J230, H9JJ27, H9J231, H9JFI3, H9JJ25, H9JJ26, H9J232, H9JFI4, H9J5P0, Q9TXE6, Q9BMQ7, G8GBC4, I3VR73, H9JY09, I3VR74, H9IVN9, H9JIX6, H9JTC6, H9JTC9, H9JL75, H9JKL1, H9J267, H9JM38, H9JCD8, H9IZ41, Q60F93, H9JKH3	0.99813	0.999405	0.326087
GO:0016787	hydrolase activity	F	38	96	114	226	0.333333	0.424779	under	B2ZZX0, H9J229, H9JEW2, Q1HPW8, H9JES0, B5TZ28, H9JG67, H9JIY5, Q86D78, B2DD57, C4B489, H9J231, H9JFI3, H9JJ26, H9IX93, H9JPS6, H9ISX5, H9J232, H9IV93, H9IW76, H9JW44, H9JDE9, A4PHN6, H9IWR3, G8GBC2, H9JY09, A0A077JI83, H9JTC9, H9JCF2, H9JE19, H9J064, H9J067, B2ZDZ0, H9JL39, H9IZ41, H9J822, H9IU46, H9JKH3	H9JSN7, H9JY13, H9JY12, C8C9T4, H9JY11, H9JEW2, H9J5K7, H9JEW3, H9JES0, O77046, O01953, H9JG67, H9JF44, Q0PVE2, H9JG68, H9JFI2, H9JFI3, H9JTY2, H9JFI4, A0MNW6, Q08JX1, H9JDE9, H9J5P0, Q9TXE6, B2ZZW3, Q2F644, H9JY09, I3VR73, H9IVN9, I3VR74, H9JTC6, H9JTC9, H9JL75, H9JCF2, B0FGV8, H9JE19, H9IU42, H9JL39, H9IU46, H9JTT5, H9IU44, H9J229, B2ZZX0, H9JCY0, Q1HPW8, H9IWK7, H9JTB5, B5TZ28, H9JIY5, H9IWK8,…	0.998406	0.999405	0.395833
GO:0019538	protein metabolic process	P	17	53	114	226	0.149123	0.234513	under	H9J229, Q1HPW8, H9JEW2, H9JY09, H9JES0, B5TZ28, Q03383, H9JTC9, C4B489, H9J231, H9JFI3, H9JJ26, P07481, H9J232, H9IZ41, P81902, H9JKH3	H9JY13, H9JY12, H9JY11, H9JEW2, H9IXK0, H9J5K7, H9JEW3, P10831, H9JES0, O77046, O01953, H9JK60, H9JFI2, H9JFI3, H9JFI4, Q9TXE6, H9J5P0, H9JKA2, H9JUE4, I3VR73, H9JY09, I3VR74, H9IVN9, H9JTC6, Q03383, H9JTC9, H9JL75, P07481, P81902, H9J229, H9JCY0, Q1HPW8, B5TZ28, H9JTB5, H9IWK8, H9JIY6, C4B489, H9J230, H9JJ27, H9J231, H9JJ25, H9JJ26, H9J232, Q9BMQ7, G8GBC4, H9JIX6, C0IRB4, H9JKL1, H9JM38, H9JCD8,…	0.999405	0.999405	0.320755
