# Supplementary material for: iTRAQ-Based Quantitative Proteomic Analysis of Digestive Juice across the First 48 Hours of the Fifth Instar in Silkworm Larvae
Source: Int J Mol Sci. 2019 Dec 4;20(24):6113. doi: 10.3390/ijms20246113 (PMC6940845; doi:10.3390/ijms20246113)
Supplement: Supplementary file 1 [file ijms-20-06113-s001.zip › supplementary files/Table S4 kegg analysis of DEPs from DJ24h compared with DJ0h.xlsx]

## Sheet: query2map
Protein_ID

## Sheet: map2query
Map_ID

## Sheet: Enrichment
Map_ID
