# Supplementary material for: iTRAQ-Based Quantitative Proteomic Analysis of Digestive Juice across the First 48 Hours of the Fifth Instar in Silkworm Larvae
Source: Int J Mol Sci. 2019 Dec 4;20(24):6113. doi: 10.3390/ijms20246113 (PMC6940845; doi:10.3390/ijms20246113)
Supplement: Supplementary file 1 [file ijms-20-06113-s001.zip › supplementary files/Table S6 Microarray data of DEPs genes in larvae on day 3 of the silkworm fifth instar.xlsx]

## Sheet: Sheet1
Accession	BGI	GI	Probe	OvaryCy5-028	TestisCy3-028	TestisCy5-074	OvaryCy3-074	Testiscy5-085	Ovarycy3-085	OvaryCy5-050	Testiscy3-050	Head-Fcy5-086	Head-Mcy3-086	Testiscy5-116	Ovarycy3-116	Ovarycy5-117	Testiscy3-117	Head-Mcy5-106	Head-Fcy3-106	Epidermis-Fcy5-089	Epidermis-Mcy3-089	Fat body-Fcy5-103	Fat body-Mcy3-103	Fat body-Mcy5-118	Fat body-Fcy3-118	Midgut-FCY5-101	Midgut-Mcy3-101	Midgut-MCY5-075	Midgut-Fcy3-075	Hemocyte-FCY5-098	Hemocyte-Mcy3-098	Hemocyte-MCY5-088	Hemocyte-Fcy3-088	Epidermis-MCY5-127	Epidermis-Fcy3-127	Malpighian tubule-FCY5-114	Malpighian tubule-Mcy3-114	Malpighian tubule-MCY5-115	Malpighian tubule-Fcy3-115	Malpighian tubule-Fcy5-051	Malpighian tubule-Mcy3-051	Malpighian tubule-Mcy5-052	Malpighian tubule-Fcy3-052	A/MSG-Fcy5-056	A/MSG-Mcy3-056	A/MSG-Mcy5-057	A/MSG-Fcy3-057	PSG-Fcy5-054	PSG-Mcy3-054
C1K001	BGIBMGA004287	gi|237649002	sw16045	67	-54	-25	84	199	133	133	294	168	67	78	106	94	101	40	93	163	337	485	438	481	657	68384	76310	120256	68641	277	25	26	154	199	141	1080	1003	1071	957	1238	1087	1246	1483	-7	19	10	-4	-26	-12
H9JYG4	BGIBMGA009648	gi|114051013	sw09365	323	887	731	382	940	1063	1155	1545	768	833	954	782	639	1168	901	1025	615	777	410	332	316	568	3027	2508	3415	3510	511	506	665	708	801	813	613	698	1156	668	745	873	1527	1442	301	257	306	408	410	169
H9J447	BGIBMGA004286	gi|512902269	sw17141	-6	-68	-77	-24	50	27	14	80	653	99	18	13	11	14	47	781	119	156	18	29	5	10	39698	49493	69553	51404	763	53	42	577	19	87	64	131	208	57	76	118	86	75	14	61	44	24	19	28
B7U2V5	BGIBMGA004289	gi|827545071	sw16045	67	-54	-25	84	199	133	133	294	168	67	78	106	94	101	40	93	163	337	485	438	481	657	68384	76310	120256	68641	277	25	26	154	199	141	1080	1003	1071	957	1238	1087	1246	1483	-7	19	10	-4	-26	-12
C0LZJ2	BGIBMGA004285	gi|226342894	sw06161	42	104	122	84	195	110	127	212	282	221	98	13	115	182	142	313	145	157	59	95	62	80	42448	49224	59599	40768	332	86	129	255	118	43	69	64	145	84	110	167	184	228	74	81	88	117	49	90
O01953	BGIBMGA014524	gi|112984052	sw22515	113	-21	-48	55	206	276	267	264	4474	665	110	175	184	255	321	4660	1200	472	85	405	30	39	124813	137115	221331	164385	6543	339	90	2938	393	670	2173	3564	8368	3920	4739	6708	7915	4863	317	532	627	369	137	167
H9JY13	BGIBMGA014431	gi|112982747	sw22515	113	-21	-48	55	206	276	267	264	4474	665	110	175	184	255	321	4660	1200	472	85	405	30	39	124813	137115	221331	164385	6543	339	90	2938	393	670	2173	3564	8368	3920	4739	6708	7915	4863	317	532	627	369	137	167
H9JJ26	BGIBMGA009527	gi|512892102	sw07590	726	394	288	566	224	495	469	311	118	173	281	613	588	302	171	160	131	231	71	94	69	86	2787	1750	3682	3588	214	182	152	230	100	96	69	24	101	-11	210	314	158	166	242	188	134	237	136	183
H9JY12	BGIBMGA014430	gi|827550093	sw22515	113	-21	-48	55	206	276	267	264	4474	665	110	175	184	255	321	4660	1200	472	85	405	30	39	124813	137115	221331	164385	6543	339	90	2938	393	670	2173	3564	8368	3920	4739	6708	7915	4863	317	532	627	369	137	167
H9JY11	BGIBMGA014429	gi|112982747	sw22515	113	-21	-48	55	206	276	267	264	4474	665	110	175	184	255	321	4660	1200	472	85	405	30	39	124813	137115	221331	164385	6543	339	90	2938	393	670	2173	3564	8368	3920	4739	6708	7915	4863	317	532	627	369	137	167
H9IW76	BGIBMGA001507	gi|512920426	sw13946	3	0	-59	-20	71	56	97	179	124	163	53	89	80	115	240	175	184	182	67	84	85	124	1161	2277	2632	1360	36	66	46	16	193	132	51	59	137	69	26	63	169	172	-7	21	37	25	9	11
Q58I81	—	gi|112983352	sw17740	289	1669	1391	349	1745	478	490	2736	345	490	1268	407	409	1738	335	400	119	244	173	272	171	202	1272	1198	863	1208	241	320	191	290	178	150	108	299	173	96	99	295	222	171	162	282	233	201	100	205
Q08JX1	BGIBMGA001173	gi|148298778	sw13473	-35	-97	-61	-41	-15	11	-9	18	989	1076	67	52	33	79	1714	1259	1073	1201	54	218	221	139	58427	63143	84538	63974	827	21	17	814	1948	1055	250	885	1167	207	346	1305	1316	388	11	43	37	13	14	29
H9J128	BGIBMGA003215	gi|827544279	sw18431	71	39	3	25	234	210	228	301	375	548	154	142	144	206	134	23	371	572	46	151	44	63	70	50	64	120	33	70	37	4	728	345	69	66	217	96	130	154	150	131	42	64	39	47	54	35
H9JLC5	BGIBMGA010326	gi|512907850	sw01958	146	226	85	82	38	65	41	55	96	158	75	127	89	118	153	175	155	446	416	862	675	582	55	98	54	161	44	56	92	154	234	196	108	234	41	92	136	237	298	394	134	105	142	261	81	114
H9J231	BGIBMGA003568	gi|512922116	sw00532	17	115	100	48	28	45	0	54	108	198	11	31	30	90	32	83	32	114	9	68	41	15	7581	8402	5210	4719	66	47	26	142	60	67	12	19	16	38	102	191	16	92	86	94	87	199	60	74
H9IV93	BGIBMGA001173	gi|148298778	sw13473	-35	-97	-61	-41	-15	11	-9	18	989	1076	67	52	33	79	1714	1259	1073	1201	54	218	221	139	58427	63143	84538	63974	827	21	17	814	1948	1055	250	885	1167	207	346	1305	1316	388	11	43	37	13	14	29
H9J230	BGIBMGA003567	gi|512922113	sw22668	68	504	563	55	1934	101	105	2434	963	395	496	126	107	468	266	709	161	144	51	77	79	65	120997	93381	174737	126516	6557	217	168	5717	77	152	2285	10397	10873	1749	2181	10092	14052	2956	305	232	196	395	-7	36
H9JPA8	BGIBMGA011362	gi|512925035	sw08802	867	926	1063	825	1502	1232	1493	2144	2928	3630	1070	895	680	941	4764	2968	3738	4350	740	695	647	885	1690	1423	2869	2941	1526	1065	1230	1747	5272	3569	566	910	2972	1287	885	1454	2133	1313	972	570	600	1042	689	415
H9J229	BGIBMGA003566	gi|512922120	sw21935	-33	-61	-71	-39	92	79	58	121	114	99	63	55	37	97	-7	-10	11	100	3	32	-24	25	124920	93894	202406	113223	407	47	19	170	49	38	224	1200	1868	292	253	1356	1864	374	2	48	35	60	29	30
H9JY09	BGIBMGA014427	gi|512912576	sw21007	14	1242	828	-12	1045	91	69	1455	29	26	626	30	66	1056	-36	15	152	245	260	244	196	245	75209	77452	106559	69603	189	35	-7	149	88	85	-4	47	318	-65	-24	378	634	187	-37	-12	-6	-19	-24	-24
H9J232	BGIBMGA003569	gi|114051295	sw21893	6409	6903	5909	5990	7532	8278	8706	9960	9133	11339	5892	8176	8466	6282	16328	14752	10167	11039	5353	7335	5927	7729	14953	13396	18345	20486	5808	7605	8470	6450	17131	13966	10400	11994	17044	11624	6169	7169	14731	11490	4960	4346	4694	5447	3539	3269
H9JJ27	BGIBMGA009528	gi|512892098	—
Q9TXE6	—	gi|512939598	—
H9JJ19	BGIBMGA009520	gi|512892062	sw01561	270	399	363	306	320	246	254	372	452	726	273	341	207	257	215	170	140	290	132	90	161	181	133	157	155	239	104	124	133	132	161	168	168	242	401	303	329	456	478	401	481	268	352	519	282	228
H9J8I4	BGIBMGA005826	gi|512896497	sw18990	-64	-180	-110	-58	-18	2	-8	-6	6375	170	0	-8	-4	20	7	6000	206	85	-12	4	-5	25	-30	-14	-13	-10	-7	-5	-25	-43	30	119	-12	-43	5	-46	-1	7	16	34	23183	36141	44203	25929	2037	5612
H9J5P0	BGIBMGA004830	gi|512894077	sw03365	-15	14	-15	-5	26	-3	5	55	55	123	37	1	40	100	54	95	7	60	6	66	16	-31	3436	2684	3211	3483	12	-3	1	-8	6	-30	-4	17	43	-30	32	59	52	75	24	22	19	34	3	26
H9J8U6	BGIBMGA005938	gi|512919031	—
H9J267	BGIBMGA003604	gi|827555793	sw00532	17	115	100	48	28	45	0	54	108	198	11	31	30	90	32	83	32	114	9	68	41	15	7581	8402	5210	4719	66	47	26	142	60	67	12	19	16	38	102	191	16	92	86	94	87	199	60	74
H9JQT9	BGIBMGA011895	gi|512897627	sw01038	-9	72	-42	-8	343	45	21	468	25	89	39	10	11	55	14	30	23	94	17	115	29	20	12542	9290	10499	12240	44	40	31	104	15	34	0	47	87	46	87	129	152	116	36	72	32	71	39	34
H9IW77	BGIBMGA001508	gi|512920430	—
Q008X1	BGIBMGA014360	—	sw04645	57	0	10	72	404	951	807	515	3394	4896	42	22	26	108	7817	5800	10579	13259	25	163	107	63	40	86	44	42	291	586	449	270	12643	9178	877	215	351	1172	1638	470	507	2226	44	50	30	47	10	17
H9JL75	BGIBMGA010276	gi|512927603	sw01127	0	57	13	48	113	89	91	211	160	186	90	94	51	80	134	102	70	176	29	67	53	64	15765	15329	17227	14446	172	133	135	233	75	85	276	362	436	680	462	550	416	470	439	404	437	419	181	238
H9IWK7	BGIBMGA001639	gi|512889347	sw11913	-12	-60	-8	20	32	15	18	54	28	8	58	35	29	41	32	-3	11	54	9	5	1	3	14271	10558	10160	12877	24	4	0	13	-12	3	8	53	189	-38	20	239	304	95	43	45	-6	-3	-9	-2
H9JCY0	BGIBMGA007377	gi|512896531	sw01671	8	39	-36	-58	19	40	9	32	68	103	68	23	25	57	36	35	23	110	10	39	16	69	26066	28857	35495	26782	116	82	47	190	2	67	82	99	153	188	298	359	141	251	136	128	103	162	23	50
H9J0M9	BGIBMGA003066	gi|164448652	sw15302	18017	28816	30183	21538	29998	20063	23328	34557	65614	67291	25076	19989	20945	29372	160268	77892	40437	51189	10041	12035	20089	20404	81373	74192	100031	77461	28587	23342	31718	28437	58875	36491	65445	62357	89597	54719	74301	72325	87515	64334	18007	16122	20749	18097	22440	25062
C0IRB4	BGIBMGA003608	gi|827555277	sw22910	24941	12376	12736	27249	20378	40492	39694	21105	27408	24183	11805	28072	30209	13002	33491	37599	45991	52057	22610	29621	22595	25432	55694	42345	70607	66445	27369	28715	24344	21374	35788	27971	15914	18260	47915	31466	29282	29752	32005	27710	29120	35124	37544	32682	35315	26809
Q69FX2	BGIBMGA008221	gi|112984526	sw00887	1577	1388	1067	1242	926	859	875	1350	753	1183	985	2348	2753	1622	1747	1335	2580	4723	3857	4147	3070	5102	124	266	128	118	522	713	656	654	5852	4208	764	606	684	1030	935	772	723	1113	109	126	139	221	242	153
Q2F5Z1	BGIBMGA009614	gi|114051964	sw18194	9418	1046	1193	9066	708	5174	6021	980	4535	5787	358	3578	4846	518	3677	2734	5341	6461	6180	5218	6172	7901	74	184	88	110	3067	3762	2978	2755	6612	4381	328	257	351	357	560	503	607	869	37	49	49	104	63	81
H9JFI4	BGIBMGA008281	gi|512905475	sw20378	-15	29	55	-17	191	96	47	242	214	201	183	68	64	218	-14	47	113	166	64	85	71	82	40987	53435	78206	41743	163	43	28	127	272	237	73	141	329	73	46	129	154	162	-4	17	10	31	-3	41
Q1HPW8	—	gi|114051802	—
H9IWD7	BGIBMGA001568	gi|827554401	sw04139	-62	-99	-178	-84	-7	4	7	30	7	43	6	5	4	18	14	8	1	51	0	63	-15	0	10553	9288	9157	8709	32	24	-23	54	-12	12	4	43	24	26	-10	82	71	272	-1	22	-27	20	-21	9
H9JJ25	BGIBMGA009526	gi|512892110	sw07590	726	394	288	566	224	495	469	311	118	173	281	613	588	302	171	160	131	231	71	94	69	86	2787	1750	3682	3588	214	182	152	230	100	96	69	24	101	-11	210	314	158	166	242	188	134	237	136	183
H9J1U7	BGIBMGA003484	gi|827555532	sw08781	497	725	601	696	370	443	359	629	343	570	607	547	479	813	532	402	402	425	48	64	163	203	510	549	525	549	568	366	436	756	403	437	138	269	346	242	233	403	376	434	81	164	125	106	229	265
D4QGC0	BGIBMGA004397	gi|525342977	sw17422	1318	2594	2215	1192	2610	1639	1884	3955	1231	1478	1378	993	1119	1741	1181	1015	1013	1884	784	2103	1938	1482	1012	713	884	1171	651	777	599	537	1849	793	579	934	1390	764	1020	1576	1801	1198	727	1075	1166	873	821	677
A7LIK7	BGIBMGA004403	gi|162461355	sw19103	32504	21843	21046	28328	13185	54425	51974	13086	6438	31280	10422	58909	66528	11865	33363	5844	22067	96084	70101	91920	55993	59452	177	3809	4214	216	287	220	60	66	140546	14544	44903	7323	10151	36314	37249	8160	13072	52474	86	1250	1291	115	3673	1053
Q2F644	BGIBMGA010400	gi|114050855	sw18759	-12	68	70	5	199	128	95	324	4823	424	115	54	79	214	102	4848	924	248	35	129	35	51	124896	116135	194756	164509	4027	213	143	3427	109	844	708	1343	101	107	115	174	184	281	462	113	82	569	-1	16
H9JG67	BGIBMGA008514	gi|827551165	sw06092	9	-33	-76	-20	96	70	64	167	292	113	54	50	30	38	72	351	37	86	9	30	23	29	37295	33693	49144	36456	238	35	20	117	21	36	4	30	21	-73	14	59	16	87	14	27	40	108	14	31
H9JM38	BGIBMGA010590	gi|512920011	sw00838	69	1258	1068	103	691	137	118	1032	217	292	1149	260	76	885	149	191	98	294	36	120	49	60	8129	11116	9123	5603	286	149	56	409	32	29	120	383	667	207	196	429	639	435	51	122	131	145	168	208
H9IX93	BGIBMGA001876	gi|827562702	sw13002	1273	1147	1805	2023	2335	3025	3230	2778	2428	2840	1273	2402	2521	1312	4191	2850	654	1071	142	657	697	334	454	342	399	476	3046	2264	2719	3127	1415	586	3590	7161	10945	3843	4669	10473	10564	4209	497	3687	3922	511	5117	5024
H9IVT6	BGIBMGA001367	gi|512908819	sw10579	919	1737	1916	1013	2588	1179	1048	3198	10723	11896	2402	1229	1130	1992	13384	8767	4914	8181	1832	2529	2151	1971	1234	1068	2500	2810	1019	899	1254	1431	8597	4334	1214	1453	2236	1364	1842	2432	2598	1959	402	532	496	356	295	356
H9JDV4	BGIBMGA007701	gi|153791847	sw12312	200	415	408	215	501	382	300	659	904	1125	394	291	264	543	127	81	1798	2731	228	438	301	305	410	382	979	949	252	284	351	344	1579	926	203	242	387	234	163	346	302	254	93	144	111	119	68	88
Q6Q2D6	BGIBMGA013852	gi|112982980	sw15534	3440	8453	6721	3174	6605	3838	3369	8125	7344	8445	5177	2948	3403	6335	11811	11972	6559	7764	1186	1702	1585	1686	519	585	450	491	8739	10285	9945	9076	9029	7040	1227	1848	2491	1291	1862	2662	2162	1693	1144	2001	2073	1441	2024	2979
H9JWD5	BGIBMGA013849	gi|112984548	sw18245	7295	3174	3170	7892	2310	4886	5231	3436	21164	25574	1593	5315	5831	1812	26421	22819	31004	33197	10022	8889	9217	15211	8630	7640	8103	9401	9280	11301	8718	7410	31403	24922	4524	5058	5582	4366	7948	8059	7832	7218	2164	2548	2288	2022	713	814
H9J730	BGIBMGA005322	gi|827560006	—
H9JP12	BGIBMGA011266	gi|134925	sw12337	20036	1733	1496	18594	1923	18822	20886	2561	5430	4162	829	21151	24174	1112	3950	5559	31923	14845	55902	4385	3996	59468	-30	-10	60	15	340	40	60	91	17473	31563	16030	404	653	17274	22697	1829	1788	24933	49	33	32	79	1518	117
H9IVY4	BGIBMGA001415	gi|512920693	sw15357	2465	2257	2048	2586	1595	1969	2203	2154	4190	4779	1276	2011	2390	1452	3892	4304	2422	2999	852	914	1279	1699	15232	13664	13206	13008	3124	2302	1633	2231	2855	1718	4714	7008	8805	4755	9581	12938	11849	7593	341	2995	2918	365	1671	1465
P10831	—	gi|124923	—
C4B489	BGIBMGA004445	gi|229619532	sw01687	41	84	19	25	19	22	8	72	185	127	14	36	13	67	54	516	22	107	27	132	38	62	863	971	931	1100	35	39	21	66	27	23	2216	2272	3700	3059	2989	3033	3250	3145	4662	3249	4775	4521	38	240
H9JFI2	BGIBMGA008279	gi|380713852	sw20378	-15	29	55	-17	191	96	47	242	214	201	183	68	64	218	-14	47	113	166	64	85	71	82	40987	53435	78206	41743	163	43	28	127	272	237	73	141	329	73	46	129	154	162	-4	17	10	31	-3	41
H9JHZ0	BGIBMGA009138	gi|827546627	sw13966	2171	1454	1301	2373	1282	1513	1451	1572	1321	1388	1150	1920	2014	1214	1386	1465	1156	1011	803	537	659	980	972	1127	843	841	897	1041	938	812	887	895	1127	1163	1983	1437	2038	2197	2076	2052	2750	2034	1980	2793	3651	2647
H9JPG9	BGIBMGA011424	gi|112983240	sw21709	2257	2348	1774	2321	1596	910	966	2605	2727	4223	1367	2142	2179	1679	3075	3079	3657	7860	3624	4292	3480	5138	250	291	413	292	785	978	596	577	16684	8413	937	849	1310	1360	1440	1303	1684	2119	180	200	155	213	219	193
O97158	BGIBMGA011424	gi|112983240	sw21709	2257	2348	1774	2321	1596	910	966	2605	2727	4223	1367	2142	2179	1679	3075	3079	3657	7860	3624	4292	3480	5138	250	291	413	292	785	978	596	577	16684	8413	937	849	1310	1360	1440	1303	1684	2119	180	200	155	213	219	193
B2ZDZ0	BGIBMGA009544	gi|187372908	sw08442	122	41	-8	67	91	207	176	118	12718	27719	36	92	143	83	39857	17573	10583	12876	379	696	501	468	252	216	74	204	2276	3127	2832	2488	10572	6848	246	85	123	203	449	231	156	496	-16	21	45	1	-9	4
H9ISX5	BGIBMGA000353	gi|261245087	sw20413	758	411	707	1052	373	825	595	323	55	82	451	850	1033	540	25	8	438	198	168	74	161	211	44651	11362	18423	52280	50	20	-17	8	105	205	73	11	126	103	80	84	29	105	52	2	4	116	7	12
G8GBC2	BGIBMGA012864	gi|379698954	sw17703	54	105	-44	-15	131	182	138	240	311	413	121	81	76	214	200	262	881	409	512	196	88	458	15113	18563	27645	18370	139	85	33	101	296	615	12	145	109	130	45	138	205	259	3	40	23	91	21	43
Q95P97	BGIBMGA004865	gi|112983654	sw03364	22	75	15	60	5	14	4	41	2946	5115	7	67	52	68	8233	5225	481	784	1283	851	512	1224	2322	2558	2212	2886	23	29	15	67	870	870	60	45	46	134	172	168	63	128	62	200	237	115	79	88
H9J4F5	BGIBMGA004395	gi|156119547	sw19103	32504	21843	21046	28328	13185	54425	51974	13086	6438	31280	10422	58909	66528	11865	33363	5844	22067	96084	70101	91920	55993	59452	177	3809	4214	216	287	220	60	66	140546	14544	44903	7323	10151	36314	37249	8160	13072	52474	86	1250	1291	115	3673	1053
P09335	BGIBMGA004399	gi|156119320	sw19281	2725	2051	1806	2297	2312	13354	12072	2609	440	2563	1056	6598	8504	1394	2538	586	2119	31542	15448	41479	44216	23873	5	163	176	30	41	33	21	-4	49712	2314	3608	622	909	3605	2393	580	1121	4950	5	91	90	54	155	53
H9JPZ3	BGIBMGA011598	gi|512912084	sw08675	-14	-14	-15	-20	-4	15	0	24	82	48	49	20	30	70	-14	52	31	144	17	52	11	43	11375	10129	9428	10794	48	24	-12	33	-12	3	17	15	87	3	52	102	59	90	79	40	18	81	21	26
H9JFI3	BGIBMGA008280	gi|827546423	sw19175	-67	-183	-307	-160	0	16	5	24	4	35	10	4	4	35	-10	0	4	66	-24	9	-34	12	3060	3920	6315	4281	-5	-8	-31	-19	-6	-12	-21	-5	5	26	-24	-8	12	44	-15	-16	-10	36	-5	-13
H9IVN9	BGIBMGA001320	gi|512910309	sw02096	28	90	57	44	14	16	11	54	89	160	27	26	13	72	80	107	31	104	21	57	5	30	51342	26349	25544	45344	182	73	25	159	45	65	151	608	728	261	253	872	791	343	115	98	126	252	30	53
O77046	—	gi|3721840	—
H9JBZ7	BGIBMGA007042	gi|827560887	sw00641	38	193	41	70	65	70	20	80	241	391	82	101	20	79	364	232	89	242	12	109	29	41	61	149	264	526	28	72	30	106	30	27	21	55	32	142	318	411	158	342	102	142	88	201	92	105
D4QGB9	BGIBMGA004396	gi|827538304	sw22736	12009	11004	9771	10305	12837	60126	51984	11475	2484	20184	5048	49019	51615	4931	22726	1567	11477	96184	39014	91952	56041	45418	403	2684	2422	453	164	95	26	82	140570	8081	27468	4818	5431	21491	30763	6283	9146	40124	7	715	610	10	2054	614
C8C9T4	BGIBMGA000353	gi|261245087	sw20413	758	411	707	1052	373	825	595	323	55	82	451	850	1033	540	25	8	438	198	168	74	161	211	44651	11362	18423	52280	50	20	-17	8	105	205	73	11	126	103	80	84	29	105	52	2	4	116	7	12
Q2F645	BGIBMGA014211	gi|114050833	sw00306	2609	1478	1588	2927	1999	4830	4381	2212	2394	2862	1213	4025	4295	1610	3954	2849	2087	4119	4984	10727	10321	8027	4936	4120	3387	4407	3396	2301	2151	3435	5439	2306	2104	3033	3027	1941	2142	3262	4078	2923	505	4547	4461	561	6285	6484
H9IVR7	BGIBMGA001348	gi|512908850	sw18815	15121	874	850	14210	743	18317	18105	852	4347	5677	854	10911	11448	862	7507	5401	6700	11428	9862	9024	7345	11529	378	361	1040	566	25475	23401	14001	13887	9021	4543	328	188	403	476	261	235	277	434	-20	9	0	0	84	26
H9IZY3	BGIBMGA002818	gi|827536364	sw18122	-30	691	615	-20	731	42	33	1124	57	85	227	9	36	446	51	34	73	26	41	45	21	43	21	-10	-13	22	9	14	3	-28	17	34	12	-15	43	-53	18	37	52	133	-24	-1	-3	17	-13	-6
D2KQN9	—	gi|270358644	—
B0FGV8	BGIBMGA013812	gi|164453000	sw20886	47	4	0	80	282	278	324	452	5232	10263	54	161	132	68	8919	5761	10052	24858	21	140	177	151	17	20	64	85	6142	5366	3517	4266	26051	8076	30	24	49	19	42	29	114	144	4219	11689	11016	5081	246	459
H9IW75	BGIBMGA001506	gi|827554412	sw13946	3	0	-59	-20	71	56	97	179	124	163	53	89	80	115	240	175	184	182	67	84	85	124	1161	2277	2632	1360	36	66	46	16	193	132	51	59	137	69	26	63	169	172	-7	21	37	25	9	11
H9JTC9	BGIBMGA012791	gi|512917813	sw02387	58	129	167	112	232	188	148	258	230	221	272	168	218	312	496	380	121	200	102	213	148	168	17851	19609	28438	20335	282	185	287	379	317	219	73	156	250	176	174	260	175	195	84	94	127	147	104	82
H9JFX4	BGIBMGA008421	gi|512915380	sw09804	248	99	53	267	684	762	640	902	654	791	216	519	500	210	787	684	167	373	32	123	21	10	315	409	392	430	217	330	227	106	320	147	851	774	956	749	1232	1406	1305	1351	461	543	562	495	304	363
H9IZI4	BGIBMGA002669	gi|512931612	sw13529	-46	-100	-41	-70	86	3	23	117	77	65	109	41	43	58	113	105	74	79	19	59	23	27	60769	94993	142566	66014	587	28	31	600	77	58	17	-5	98	-103	42	150	154	123	-1	44	42	28	10	4
H9J011	BGIBMGA002846	gi|827536292	sw21698	30	-56	-13	53	43	22	42	164	163	302	91	169	189	169	87	75	1269	1426	2576	3200	3029	3173	1730	1662	1531	1531	114	133	43	34	983	822	220	396	571	230	328	599	639	448	-28	9	2	34	-14	-7
B0FPE7	BGIBMGA002349	gi|114052328	sw16392	3112	2368	2073	2821	893	1115	997	1181	4944	5103	1383	3478	3743	1680	4797	5600	3288	6534	7783	9831	6028	6541	15455	17042	16112	13842	12247	17277	15952	10290	8683	4116	67895	44211	64347	58517	63956	42005	53617	59696	484	693	661	522	273	333
H9JCN9	BGIBMGA007285	gi|512905104	sw14331	7947	2595	2598	7799	4223	18072	17971	4958	3108	4022	2191	7713	8230	2206	5457	3350	17956	33333	26895	24862	24212	28922	154	430	508	186	54	29	29	33	55074	24208	4113	1776	2750	4685	3984	2201	2289	4605	7	80	77	31	595	194
H9JSJ8	BGIBMGA012509	gi|512897002	sw00988	16	71	15	18	6	28	4	24	27	86	31	23	16	25	32	35	14	86	2	32	32	20	45	140	37	206	24	41	12	72	38	52	30	3	71	11	133	241	2	55	34	43	76	144	3	60
H9JIX6	BGIBMGA009477	gi|512891959	sw02069	9	93	24	24	20	21	7	54	121	301	15	39	20	85	21	69	28	94	9	-32	15	59	3472	3855	3503	3478	20	39	29	94	38	38	30	53	38	80	96	146	50	73	102	91	71	160	38	69
H9JIY6	BGIBMGA009487	gi|829569569	—
Q0PVE2	BGIBMGA000866	gi|112982715	sw15088	3781	5784	5176	3741	2633	2388	2503	3723	2678	2642	4626	3434	3117	4384	1141	1373	1945	2208	2158	2125	1359	2097	5331	4863	4346	5142	2018	2152	1709	1855	2434	2256	3296	3884	3456	2625	3395	4157	3654	3771	3798	2923	3017	4159	3022	2694
Q08J22	BGIBMGA002907	gi|121951788	sw14555	502	531	519	556	618	1115	1062	880	12108	14450	444	579	570	552	18363	15013	8931	10446	2476	2979	2526	2917	4212	4168	3354	3835	1621	2210	2105	1686	7618	5638	833	793	942	914	1554	1564	990	1262	702	728	800	898	89	126
H9B421	BGIBMGA007254	gi|112984054	sw08140	1943	28733	25987	1645	21175	3092	2895	23241	10998	14866	21686	1670	1437	22176	17874	12058	12590	17725	3331	6183	4203	4304	693	747	633	720	2825	3133	2458	2193	19645	13719	254	280	447	357	502	626	465	540	224	291	315	337	256	290
H9IYS1	BGIBMGA002186	gi|112982996	sw22002	1892	4684	5173	2348	5620	2442	2206	6358	1403	1421	3991	1919	2145	4981	1594	1480	842	902	644	565	373	636	3795	3154	3726	4337	2138	1748	866	1240	1190	824	1780	1900	3802	2875	1927	2171	1900	1683	1610	1795	1802	1794	1589	1529
A7BI63	BGIBMGA001307	gi|112982998	sw00530	536	608	440	525	304	406	358	412	613	855	532	686	510	500	766	829	498	986	611	734	551	649	659	717	711	810	555	607	515	684	1106	815	643	530	824	868	1031	964	920	1290	430	393	624	554	364	259
H9JPS6	BGIBMGA011531	gi|512932832	sw12115	301	280	512	494	419	1469	1381	587	469	555	586	1233	828	446	598	366	1322	911	1666	1118	855	1601	7182	4962	4465	6336	183	170	227	230	745	953	306	366	560	349	567	611	586	659	36	64	90	138	68	78
H9JFH1	BGIBMGA008268	gi|512905502	sw21227	9796	5681	5052	9281	5825	13058	11760	7585	15337	18646	3258	10403	8487	3899	17455	18563	15979	19568	10918	16058	11351	14729	19402	21464	27350	23216	29269	30229	22771	19974	23550	18573	17988	19342	24033	20265	14554	14170	25554	28172	3995	4802	3367	4158	1481	1908
H9JCP0	BGIBMGA007286	gi|512905108	sw14331	7947	2595	2598	7799	4223	18072	17971	4958	3108	4022	2191	7713	8230	2206	5457	3350	17956	33333	26895	24862	24212	28922	154	430	508	186	54	29	29	33	55074	24208	4113	1776	2750	4685	3984	2201	2289	4605	7	80	77	31	595	194
H9IWR3	BGIBMGA001695	gi|827537481	sw20948	637	1449	1135	441	1161	1001	895	1463	428	479	816	464	547	1109	368	361	583	568	656	735	525	707	934	810	785	1105	1001	1151	887	844	537	621	254	320	362	265	220	331	514	476	635	643	667	786	211	171
H9IVS0	BGIBMGA001351	gi|512908815	sw22929	9721	3218	3280	11837	264	502	302	398	4686	6035	1633	5499	6128	1762	6982	5797	18508	33181	21030	22927	23969	26701	36	262	206	98	152	48	6	-8	30307	13331	1339	2030	2447	1399	2123	3207	3671	2581	60	130	91	112	550	227
A4PHN6	BGIBMGA011646	gi|827558470	sw12034	317	251	264	315	297	281	271	458	337	399	228	258	252	209	466	249	338	478	338	395	311	406	196	165	294	357	236	198	322	276	515	245	133	112	219	80	169	258	325	249	169	231	254	198	184	207
H9JW43	BGIBMGA013756	gi|808692400	sw14766	-29	-16	-47	-29	72	20	11	58	1699	140	68	17	20	38	138	2292	257	57	6	23	14	13	92177	59249	84077	100897	1246	66	43	1374	49	176	164	51	68	38	222	157	112	197	294	27	44	407	7	21
B2ZZW3	BGIBMGA008824	gi|189332880	sw22719	192	551	376	137	844	478	270	751	730	809	609	241	220	565	306	177	395	394	156	393	158	168	1608	1605	2364	2289	209	195	63	132	577	388	133	190	384	215	220	305	298	248	61	84	91	159	98	103
B2ZZX0	BGIBMGA008818	gi|255683281	sw18399	-35	-29	-36	-49	43	15	18	54	9	28	61	34	32	69	-25	-35	20	69	23	36	35	27	8787	8121	9337	8696	8	16	16	11	6	14	21	82	151	3	90	127	105	52	2	18	17	42	3	12
Q60F93	BGIBMGA008910	gi|112983046	sw07559	81	63	-14	86	340	1635	1673	539	100	151	181	240	161	126	164	158	118	287	36	68	39	69	32	48	16	93	91	129	57	104	161	94	25	-17	87	11	29	80	139	215	120	116	115	127	54	43
F8V3L0	BGIBMGA005447	gi|379698922	sw20328	117	11477	8967	-8	8842	132	115	10784	1176	1335	5553	89	110	6961	1130	1037	1492	1760	16	36	63	99	1295	1032	1372	1433	5	26	-8	9	1458	933	3547	4058	4783	2867	3199	3971	8478	5840	-2	16	21	31	7	23
H9J1E6	BGIBMGA003333	gi|512892815	sw21891	-12	-15	-75	-1	119	200	161	187	13	98	8	29	26	43	32	61	37	114	-4	60	-7	23	-15	98	-16	47	-13	16	26	38	62	32	1935	1974	21	26	-20	46	31	80	-2	26	10	53	-24	54
H9JJV0	—	—	—
H9JEW3	BGIBMGA008060	gi|391353401	sw19250	-45	-92	-85	-22	63	22	13	92	225	134	15	41	32	82	58	88	67	97	24	33	50	249	50792	47708	73859	58557	186	38	-15	97	189	125	120	364	923	307	99	317	270	133	-3	23	13	31	9	20
H9JKH3	BGIBMGA010024	gi|153792257	sw19432	-36	-93	-171	-80	18	34	17	53	1697	551	33	49	47	60	667	2618	173	170	62	322	97	92	124976	137274	221619	164529	12902	608	254	6430	66	183	4398	20457	24038	4543	5190	21546	60863	12917	66	551	479	194	22	83
H9JTC6	BGIBMGA012788	gi:512917821	sw22640	633	1303	890	599	952	828	776	1234	962	1294	1012	995	1190	1509	1116	813	912	1045	611	879	629	850	14332	17778	25670	15834	687	636	383	439	1168	986	553	824	887	411	388	555	1384	1116	324	865	932	400	362	360
H9JXD9	BGIBMGA014204	gi|512937706	—
H9J5L9	BGIBMGA004809	gi|827540044	sw04106	30	44	-4	44	19	37	19	67	99	91	33	28	37	56	98	179	53	85	18	-8	40	31	22	58	111	156	22	37	33	53	98	70	47	28	35	49	140	162	78	98	418	264	366	452	61	148
H9JIY5	BGIBMGA009486	gi|512891963	sw10048	-63	-78	-103	-51	34	13	9	42	-2	20	16	7	-1	-15	-25	8	26	45	11	94	8	-7	290	369	423	365	-13	-8	-2	-8	6	18	0	15	-13	-30	0	3	0	55	-1	9	-6	8	5	-4
H9IU42	BGIBMGA000772	gi|112983178	sw14035	43	-114	-34	213	365	665	575	396	448	853	105	806	651	117	718	421	697	10820	2350	10429	6632	4182	842	782	457	755	-1	16	-16	13	9863	535	34	179	354	92	46	242	213	152	-36	78	59	-2	-22	11
H9JTG9	BGIBMGA012831	gi|586946294	sw03548	160	170	47	153	129	270	218	170	2156	3162	77	207	153	111	4895	3608	4634	7368	110	294	190	162	72	144	135	136	44	39	48	97	6591	4512	203	133	164	215	317	319	224	328	164	164	262	250	103	78
A1YQ87	BGIBMGA005493	gi|148298800	sw19290	9694	8155	8304	9979	10014	10945	13362	12372	32117	37952	4820	7372	9563	5431	49243	33468	27911	39002	13914	9396	9289	14304	37023	33658	47057	40466	11311	10807	8849	9829	49179	25672	6528	7956	11318	5223	8389	9685	11840	8785	4499	8634	8666	4604	11017	9055
H9JCF2	BGIBMGA007153	gi|827544503	sw02494	10	45	17	-1	22	16	11	43	31	30	33	26	22	64	25	25	29	88	16	2	-8	16	3042	2722	2625	2669	20	29	25	61	15	14	12	53	90	80	45	112	69	126	54	28	22	63	48	45
H9JL39	BGIBMGA010240	gi|10119784	sw19054	50	223	229	60	358	302	309	494	20	65	144	40	64	214	-43	-61	17	67	-12	-29	25	293	30	6	-71	-42	22	24	8	1	-23	-9	17	-34	8	15	17	25	10	65	-12	-3	0	14	0	-9
H9JI86	BGIBMGA009235	gi|827538575	sw11201	1567	3568	3665	1616	2119	1597	1687	3225	251	447	1569	1103	978	1549	521	385	879	2370	322	813	2772	2306	1	18	71	60	42	37	48	39	1869	659	47	32	112	-38	113	83	196	179	82	79	63	108	97	63
Q03383	—	gi|112983471	—
H9JTY7	BGIBMGA012999	gi|827552840	sw14320	102	-106	-66	94	1	91	77	9	790	517	65	222	186	94	109	337	335	700	276	552	260	305	378	283	362	586	116	161	154	184	805	463	25	57	74	-15	-10	57	52	93	4232	7470	7295	5020	14	115
H9ISL2	BGIBMGA000239	gi|827559658	sw21485	-15	255	322	-25	369	34	25	460	1558	76	284	42	30	411	0	1958	59	64	-5	33	-4	30	-34	27	-37	-10	63	82	42	31	-6	56	-4	1	5	-7	-17	9	21	65	7230	22898	24125	8045	15	2103
H9ISL1	BGIBMGA000238	gi|827559656	sw22797	-31	209	139	-18	303	47	15	606	15	58	209	0	9	250	-18	49	37	69	11	43	28	28	416	342	657	513	11	27	30	53	77	65	21	13	82	19	38	58	71	116	41	60	0	32	-2	34
H9IS42	BGIBMGA000068	gi|827539516	sw09154	62	23	70	68	152	183	127	214	181	28	136	108	136	154	83	279	25	55	14	18	32	12	534	541	501	498	-18	34	-12	-36	-45	-78	488	488	802	288	673	821	979	945	164	156	129	174	7	33
H9J822	BGIBMGA005664	gi|1398872	sw20972	-6	4	-77	-37	22	34	46	30	3933	5843	68	28	33	121	7974	5694	3091	3417	54	233	159	89	4618	4813	5078	6268	18	24	-37	4	4982	3703	1525	3421	4101	1322	858	2360	7828	2852	17	79	65	54	3	25
P32358	—	gi|112984260	—
H9J314	BGIBMGA003901	gi|827549891	sw19335	815	19412	13527	649	10910	966	1093	15829	719	1092	6669	845	763	10603	109	58	921	1313	608	595	563	788	1467	1542	2957	2380	575	541	605	654	1308	944	8	-1	1236	1007	678	680	1290	1197	181	307	318	250	165	206
H9J1E4	BGIBMGA003331	gi|827539427	sw08456	4251	3263	2610	4453	1194	2459	1971	1554	1777	2433	2101	4192	3187	2376	1251	934	3668	5839	4288	8803	5136	5315	7537	7518	6731	6923	1798	2006	1414	1409	6651	4929	4493	4930	4335	4163	5232	5706	4677	4490	105	164	170	200	166	111
H9JWY4	BGIBMGA014049	gi|827549985	sw09780	524	1194	1137	601	1238	1354	1467	1782	1234	1200	1390	791	740	1285	937	1156	1635	1924	1658	2128	1228	1627	124	304	57	57	89	64	69	36	1989	1774	410	322	392	319	318	326	268	361	800	726	697	867	2764	1441
H9JDY2	BGIBMGA007729	gi|160333383	sw12611	157	215	387	174	1766	1826	1578	1964	855	1517	861	560	508	789	2068	1567	502	823	24	50	17	39	196	142	16	211	1000	933	767	1074	953	463	185	177	293	196	183	224	220	294	-31	-3	17	-5	-38	-2
H9JDG1	BGIBMGA007558	gi|827543067	sw10912	4427	7419	7836	4932	5509	2860	2888	7165	9426	11171	6625	5371	4950	7172	10429	8204	12628	23957	20694	28544	21773	24405	259	170	223	541	173	133	129	160	25508	11659	570	875	901	488	563	1017	867	649	30	79	94	57	121	62
C0J8F8	BGIBMGA013932	gi|226342878	sw16035	17490	9841	10024	16393	12151	16325	17184	14502	1927	2379	5952	11371	11950	5496	2984	2349	18723	25643	24577	23282	23969	29121	223	274	81	93	155	84	19	56	33622	20030	1162	833	1417	1149	876	717	1676	2153	-18	24	32	32	338	91
C0J8G2	BGIBMGA004955	gi|226342886	sw06689	-57	388	330	-44	232	45	16	341	30	58	357	229	47	380	29	54	22	94	19	11	37	3	3440	2241	1920	2888	36	21	5	34	32	-5	272	562	1173	361	404	1189	1269	685	-13	6	0	0	-2	20
C0J8H7	—	gi|226342914	—
H9IXK0	BGIBMGA001983	gi|14028769	sw19598	43181	11024	10226	41340	3078	1338	1337	4741	26391	44381	8757	33236	31674	9790	72564	40588	73973	96172	70092	91934	56029	59464	170	1901	2110	198	482	258	101	149	140572	43540	15093	9910	15239	17797	16621	10795	11927	18441	122	662	574	167	3314	789
H9JH30	BGIBMGA008827	gi|226342902	sw13114	19	-19	-55	22	68	83	96	123	197	283	83	132	82	64	240	153	158	170	59	108	53	75	7	-4	16	10	102	51	56	54	161	81	60	99	164	146	132	201	268	284	19	53	48	78	29	16
H9J5E5	BGIBMGA004735	gi|226342900	sw22273	-60	-80	-30	-63	25	13	-7	72	-21	-23	77	58	-2	73	-18	-32	5	-4	-8	-50	-15	-20	-42	-58	64	-17	-19	-12	-33	-49	-15	-52	-4	-51	27	-80	-24	-25	14	60	-16	-16	-6	-1	-33	-33
I3VR73	BGIBMGA008062	gi|389568588	sw12110	-66	-201	-89	-39	12	15	11	24	10	-12	193	314	12	-12	-18	8	-7	20	-1	16	-14	-10	14561	10203	9472	12885	13	12	-19	-21	-19	-54	4	106	96	-11	15	236	171	159	-39	-1	-15	-44	-11	-4
I3VR74	BGIBMGA008061	gi|389568590	sw16277	-70	-165	-147	-65	36	50	27	90	34	91	40	24	15	40	51	23	11	123	11	-30	35	38	6116	4666	4834	7324	1	6	-3	-13	34	30	-12	68	170	-38	0	185	239	141	-16	10	-4	26	-5	-8
G8GBC4	BGIBMGA010023	gi|379698956	sw04391	401	354	238	427	385	1041	1018	491	60	72	176	293	289	220	113	75	389	382	373	372	183	371	51809	43529	40963	42662	246	68	55	273	283	328	168	851	1123	180	385	1595	1214	409	-3	27	24	17	16	24
B5TZ28	BGIBMGA007915	gi|209571444	sw22496	75	815	811	89	1252	261	253	1575	242	187	642	220	181	767	91	80	218	306	33	53	5	25	29682	24567	30348	28308	76	12	51	53	206	183	69	74	175	73	59	92	289	289	49	58	32	50	30	43
H9JKL1	BGIBMGA010062	gi|512893869	sw19432	-36	-93	-171	-80	18	34	17	53	1697	551	33	49	47	60	667	2618	173	170	62	322	97	92	124976	137274	221619	164529	12902	608	254	6430	66	183	4398	20457	24038	4543	5190	21546	60863	12917	66	551	479	194	22	83
H9J9I6	BGIBMGA006179	—	sw13293	-41	1229	1282	-25	979	170	167	1488	33	46	776	84	89	1007	91	52	19	119	6	90	20	0	24714	20058	22844	26838	41	4	-24	-9	12	-5	38	104	282	57	79	401	387	261	-20	14	4	13	-9	6
H9JUR3	BGIBMGA013276	gi|827538846	sw18892	54	85	143	79	372	234	193	505	399	477	229	210	163	259	390	342	546	711	150	226	179	178	47195	46386	45296	46336	230	76	67	126	790	566	423	671	766	334	427	789	1278	884	75	162	114	112	65	28
H9IVJ5	BGIBMGA001275	gi|512913737	sw11374	169	312	159	94	367	86	99	510	143	209	321	220	263	330	171	98	1266	1185	2526	1612	1561	2947	-47	-10	-33	-5	15	12	-12	-19	1065	913	25	20	93	53	28	57	67	129	-48	-33	-7	3	-30	-37
H9IVJ2	BGIBMGA001272	gi|827550729	sw20460	141	129	23	105	219	237	199	282	179	236	138	229	281	222	233	249	267	181	396	250	185	424	6741	5915	7500	9238	105	79	25	51	221	366	367	492	434	361	205	279	584	514	26	50	57	94	38	65
H9J5K7	BGIBMGA004797	gi|827540130	sw11839	0	29	4	-1	23	6	-6	8	26	64	13	1	18	28	36	29	7	10	22	97	17	67	175	128	30	78	5	13	23	33	25	-18	56	43	120	49	24	71	67	129	39	44	23	41	24	55
H9JLE8	BGIBMGA010349	gi|512907882	sw06213	-52	-30	-75	6	20	42	19	36	33	149	27	16	6	26	40	39	7	100	14	106	5	-21	1738	1729	1643	1591	14	31	1	39	21	-10	12	34	10	0	-23	26	50	87	39	62	22	70	11	37
H9JTB5	BGIBMGA012777	gi|512917885	sw14348	-53	-4	-51	-62	133	27	14	240	1091	129	204	53	23	154	32	938	222	226	10	101	7	10	101918	111889	173436	111437	1045	80	30	857	27	107	108	116	184	142	174	262	273	342	133	110	108	268	3	-1
H9IWK8	BGIBMGA001640	gi|512889347	sw04818	108	255	160	51	284	183	177	358	31	51	294	181	150	222	62	116	38	75	0	42	9	14	11312	9393	8561	10703	-1	12	-7	43	6	3	17	64	148	19	15	123	143	159	0	6	3	37	-20	0
H9JKA2	BGIBMGA009953	gi|253809709	—
H9JES0	BGIBMGA008017	gi|112983996	sw10041	18	-109	-183	-70	85	73	115	119	314	229	119	119	107	116	598	443	143	281	132	261	417	254	33619	24012	31365	32099	125	50	20	81	253	138	146	137	241	0	220	440	556	429	87	81	56	112	56	69
H9JEW2	BGIBMGA008059	gi|112983238	sw03042	16	43	60	55	222	174	181	316	732	476	254	178	164	264	718	690	697	848	61	298	125	185	98487	74572	116719	109959	477	126	101	441	500	346	514	1349	1791	688	927	2269	2666	1172	52	87	54	139	41	26
H9JG68	BGIBMGA008515	gi|827551165	sw01352	-19	-27	-13	-12	260	106	116	352	139	230	117	78	62	60	175	27	176	1111	14	53	95	612	-40	18	30	125	13	16	21	46	55	85	-21	36	32	69	20	94	126	205	3	35	10	72	2	13
E5EVW3	BGIBMGA004454	gi|312597594	sw09130	9193	5828	5426	7568	9525	10948	12780	12767	6186	7552	4177	7389	9145	4851	8043	7352	14991	18190	3725	4676	3963	5090	3526	4118	4045	3845	13882	16591	19542	15230	20573	12791	2558	3301	5244	2740	5500	6796	5676	4572	697	2520	2665	702	3313	3696
H9B449	BGIBMGA010877	gi|829569743	sw21266	278	248	357	337	644	469	420	682	209	239	181	182	160	218	189	177	182	267	93	105	171	206	34	37	88	98	62	101	8	46	83	85	21	34	90	30	74	200	177	244	97	155	101	94	117	107
H9B445	BGIBMGA010876	gi|525342911	sw22741	11540	640	515	9841	597	7695	8175	744	5378	5721	306	7001	8399	353	6110	4679	1670	1525	1512	1031	1287	2085	378	493	619	516	19166	15522	16107	18588	1370	1367	185	85	68	138	228	111	201	376	11715	12205	12996	13210	2795	4427
H9B460	BGIBMGA008165	gi|379046528	sw21266	278	248	357	337	644	469	420	682	209	239	181	182	160	218	189	177	182	267	93	105	171	206	34	37	88	98	62	101	8	46	83	85	21	34	90	30	74	200	177	244	97	155	101	94	117	107
Q9BMQ7	BGIBMGA012792	gi|112983142	sw02144	-9	14	88	15	90	39	29	126	160	130	84	23	27	155	196	126	32	63	6	16	29	28	12303	18129	12379	7014	50	34	26	63	36	34	38	43	52	34	46	117	59	77	15	17	24	49	12	31
H9JF44	BGIBMGA008141	gi|190341028	sw05060	30	69	66	41	17	22	9	37	48	76	41	43	51	83	62	40	41	136	18	30	50	30	2005	2061	2195	2183	36	50	30	63	15	29	47	55	107	61	259	278	63	83	147	91	88	151	78	84
H9IU44	BGIBMGA000774	gi|306518658	sw00495	4	84	61	31	31	41	24	66	633	743	42	31	41	80	1061	815	300	524	125	413	224	181	7161	5268	4858	5913	50	37	16	106	457	308	6809	17507	28887	8214	8814	20596	27245	9885	113	221	256	192	29	39
H9JE19	BGIBMGA007766	gi|827552570	sw04248	0	56	30	12	29	17	-1	12	42	118	34	30	11	61	36	23	14	58	9	47	32	33	888	866	935	957	24	27	20	66	25	39	332	767	1052	534	522	1063	1475	721	39	33	67	116	11	57
H9IWJ8	BGIBMGA001630	gi|827537717	sw15854	183	302	148	115	380	192	166	423	203	184	256	204	238	311	127	104	209	207	138	136	130	167	120	130	81	146	54	66	16	21	255	167	237	137	233	184	135	137	177	218	451	553	420	565	838	443
H9J064	BGIBMGA002899	gi|512885939	sw20245	-67	-211	-215	-112	7	3	-10	-4	38	38	11	3	23	-10	3	-30	8	78	-8	73	-4	4	17982	18834	24392	21677	20	26	-14	11	25	25	877	849	991	876	1149	1190	1022	1231	-29	-4	-6	24	-16	34
H9JDE9	BGIBMGA007546	gi|512899311	sw06448	-21	158	143	-24	85	53	6	108	6141	4753	195	11	4	139	8711	9792	73	48	18	929	564	211	4408	4703	3889	4203	9	7	-21	-11	10	52	241	202	348	215	368	395	438	601	25163	13958	17890	23399	10609	6950
H9J067	BGIBMGA002902	gi|512885517	sw20245	-67	-211	-215	-112	7	3	-10	-4	38	38	11	3	23	-10	3	-30	8	78	-8	73	-4	4	17982	18834	24392	21677	20	26	-14	11	25	25	877	849	991	876	1149	1190	1022	1231	-29	-4	-6	24	-16	34
H9JSN7	BGIBMGA012548	gi|512901857	sw06761	52	81	9	31	119	131	138	156	29	127	89	120	89	209	98	88	35	98	29	8	47	45	2555	2917	2971	2649	38	65	25	34	49	43	721	1488	1634	914	1104	1890	2112	1226	84	99	79	129	65	71
B1Q137	—	gi|170284246	—
H9J5L6	BGIBMGA004806	gi|827539959	sw18768	-69	-159	-140	-67	-13	1	1	-3	1	31	15	33	-5	10	-3	-47	-8	22	-6	-33	-7	-12	6290	4103	3299	5221	-9	-4	-43	-49	-2	-32	-8	-13	63	-23	-10	37	52	72	-33	-24	-11	-18	-39	-19
H9JW44	BGIBMGA013757	gi|512894648	sw17834	-54	-84	-80	-55	0	-3	0	22	-1	31	2	-5	-8	7	-10	32	8	111	-14	19	-25	-19	5218	3224	4001	6588	12	24	-15	19	-10	19	-4	26	-8	-26	-6	26	10	59	-8	9	-6	23	-24	-5
H9JUP8	BGIBMGA013261	gi|512891705	sw22049	6702	5181	5085	6057	8546	5828	5938	11273	3513	4683	2194	4485	5467	3815	3359	3553	3226	4815	2985	3876	3656	4100	10601	12350	16333	14940	2775	3160	2108	2248	3469	1949	10309	13265	15335	9879	10073	14274	15241	11739	1686	5023	4999	2047	4318	4436
C0SQ80	BGIBMGA008354	gi|226000891	sw22119	-27	65	-80	-106	118	42	38	260	34	126	66	43	26	86	29	73	67	166	1	56	-9	54	19	67	77	130	3	35	-17	44	25	45	21	41	32	69	23	92	80	179	60	105	55	122	9	86
Q2F5R6	BGIBMGA012944	gi|112982878	sw22549	33	1133	1374	112	910	104	111	1334	853	144	695	125	107	909	51	938	88	113	56	265	326	157	81260	71400	103917	77819	315	10	5	159	-8	-9	241	423	467	203	233	527	465	383	457	796	704	486	3000	4304
O97363	BGIBMGA002288	gi|112983062	sw20833	2662	906	826	3937	787	3415	2718	1131	1097	1821	475	2883	2920	533	1696	1247	15622	25786	22999	21168	27007	28768	47	140	121	85	207	124	51	117	16224	8753	613	631	623	515	507	705	660	764	-7	40	20	15	202	93
S5M110	BGIBMGA005577	gi|525328807	sw17388	6527	7415	6934	6200	8806	8603	10113	10978	69221	67324	4856	8621	8916	5383	184052	92284	94330	96228	10018	19300	12204	10686	40576	31067	47887	50296	13021	10154	10562	11671	140667	83677	6006	8121	9255	5862	4697	7193	16977	11075	2491	6495	5639	3589	4147	3176
Q8N0P2	BGIBMGA002381	gi|112982828	sw22917	460	732	718	534	653	617	635	1028	260	431	494	648	639	656	324	245	128	209	68	59	70	155	489	436	582	556	513	349	216	348	156	49	90	267	225	88	105	311	317	277	41	288	233	90	421	268
Q1HPY8	—	gi|827548969	—
C4PAW6	BGIBMGA008736	gi|69146821	sw07814	80	-40	31	180	242	223	289	409	305	402	367	401	363	333	580	284	161	263	92	154	135	262	51	50	294	191	112	116	2	19	333	165	1845	2131	4167	2287	1789	2324	2624	2147	15	60	42	42	16	27
H9JRR1	BGIBMGA012221	gi|512911580	sw18818	729	185	223	596	518	892	1171	639	815	1125	414	1001	896	289	802	192	1125	1379	910	773	832	1084	6888	4636	5559	7354	662	682	862	611	1602	1033	643	1509	2571	726	925	2461	2664	1185	80	79	94	127	102	72
H9JY51	BGIBMGA014469	gi|827563145	sw01523	15	86	70	74	68	60	18	134	25	76	22	20	19	65	40	30	52	144	19	154	39	48	53	121	98	168	28	53	31	106	45	49	60	38	38	49	163	213	152	261	113	100	102	198	83	86
H9JNH1	BGIBMGA011074	gi|827536523	sw13853	-11	-22	-3	-8	14	3	2	86	63	35	80	40	20	48	65	134	37	66	5	25	6	39	23398	26905	32825	28336	164	40	23	194	8	-23	185	341	516	211	303	512	270	318	150	118	128	273	68	53
H9JN76	BGIBMGA010979	gi|512902786	sw18577	6	-95	-81	37	55	86	106	138	6831	689	29	75	92	99	390	6648	1644	1491	33	139	184	131	124909	137144	221456	164481	7165	328	184	5244	449	853	2644	4295	4555	2237	3718	6404	6397	4072	240	402	356	310	25	88
H9JT75	BGIBMGA012737	gi|827546339	sw06770	-33	-66	-55	-22	26	12	15	39	8	11	14	-4	16	36	21	20	2	42	3	61	-28	-20	-28	44	-33	7	-17	28	-11	-8	2	-32	0	-13	2	-69	-23	-2	-8	108	436	441	459	381	-33	-21
H9JXN1	BGIBMGA014298	gi|512938270	sw22520	-52	-172	-172	-80	3	11	1	10	1038	-4	27	42	33	175	-40	1433	71	133	-1	16	2	-4	124966	130261	215782	164534	659	5	1	167	-15	30	30	7	71	57	-23	0	63	128	425	17	39	677	3	-4
H9JGX1	BGIBMGA008768	gi|112982932	sw03108	16969	8540	9675	17653	8897	14039	14961	9674	16270	20505	6487	15150	14627	6019	29785	19257	11227	16734	12963	19079	13247	13314	40252	36642	23112	18096	11904	12736	10189	8783	16940	9914	19107	17180	22865	18524	24489	21926	22539	19326	4791	6689	9641	4583	3984	4530
H9IZ41	BGIBMGA002526	gi|112983824	sw00643	912	700	661	944	670	915	692	645	469	632	544	836	653	535	609	557	1267	1825	1584	2343	2007	1840	145	262	243	410	67	124	121	197	1368	1106	112	127	123	138	457	511	135	348	236	264	365	332	119	132
H9JBG1	BGIBMGA006856	gi|827543440	sw18249	1453	644	664	1707	1141	2011	2100	1589	9703	12353	348	714	723	436	9488	7040	13592	13733	479	721	665	848	464	413	647	710	185	137	141	198	16918	12491	1205	1192	1472	1141	1862	2202	2018	1964	2476	2948	2867	2524	2460	2704
H9JTY2	BGIBMGA012994	gi|512917542	sw17822	1785	1199	1148	1993	1341	3216	3284	2170	1124	1703	723	1206	1356	883	1123	1054	2101	3380	2342	3079	2226	3304	2844	2283	2344	2974	795	870	588	582	3890	2114	1313	2282	2859	1376	1733	2932	3540	2375	63	147	140	152	80	153
H9JK60	BGIBMGA009911	gi|512895440	sw11176	10062	22000	22551	10613	27582	15539	17075	34344	10123	12300	22123	10989	9963	23095	13282	9260	6977	7707	5469	6214	5245	6509	12903	10868	9353	9935	12679	13655	12439	10012	11934	12059	5975	7787	9950	6296	6298	8546	8827	5998	7840	11709	11863	8542	7552	9115
H9JXV1	BGIBMGA014369	gi|827549382	sw01980	-4	79	29	3	13	29	27	67	58	79	30	23	26	28	113	44	49	72	14	83	33	26	1728	1162	1053	1805	13	13	53	72	77	47	51	-3	21	-3	51	69	27	77	47	29	33	51	181	50
H9JXV1	BGIBMGA014369	gi|827549382	sw04503	2	28	4	51	24	4	12	61	48	144	40	24	32	65	80	64	77	185	13	32	21	32	2574	1511	1270	2284	32	54	17	92	42	39	34	40	65	80	87	118	69	111	66	69	70	151	50	71
H9JT78	BGIBMGA012740	gi|827546397	sw20315	-38	29	-130	-75	23	9	24	69	5973	170	63	31	43	70	32	5329	287	357	210	347	230	232	-3	35	-64	22	-18	20	-21	13	105	147	-4	1	2	-19	9	69	74	136	17482	36125	46868	16909	166	2936
P82204	BGIBMGA000559	gi|187281708	sw11392	4468	3522	1908	1764	3408	4452	4616	4945	16185	23555	2290	3816	3040	2486	20497	18484	9816	18820	7252	9613	6639	7941	21428	28641	28925	19755	6610	8413	7186	5337	38804	19016	5098	6775	4991	3878	4271	5559	4763	4633	4668	5892	5779	4744	3598	4799
C7EPE2	BGIBMGA000158	gi|298717078	sw16532	-28	-16	-68	0	33	12	23	69	11728	340	47	28	13	62	91	16348	285	113	2	36	0	1	17	4	23	80	18	28	6	33	126	503	34	34	65	57	26	71	59	78	47837	28803	25655	50287	104	3767
Q86D78	BGIBMGA003512	gi|112983036	sw08497	22	3491	2923	15	3273	78	94	5095	170	192	1529	103	87	2171	98	76	100	279	8	5	5	14	33663	33204	43358	32688	127	-19	-43	87	23	-5	112	410	543	61	122	788	634	213	-10	17	6	9	-23	-4
B2DD57	BGIBMGA005696	gi|187281652	sw03428	1	-1	1	-1	-7	10	0	20	5834	711	21	20	20	17	820	11234	273	284	539	967	611	583	13723	17545	19615	16015	52	23	-2	69	249	410	51	104	200	30	77	247	179	156	18080	13945	17492	18353	344	4121
A0A077JI83	BGIBMGA006066	gi|829569719	sw14787	40	-166	-75	39	71	270	290	31	17	26	37	113	48	3	72	23	37	60	3	47	-11	8	7684	8003	8046	6837	3	0	0	24	-12	7	38	234	362	15	40	372	344	172	-25	-12	-15	4	-19	-17
H9IWD8	BGIBMGA001569	—	sw08627	5	22	6	8	11	6	3	23	56	67	38	17	4	1	10	-22	20	44	16	14	14	40	1134	1253	1178	1239	133	191	277	208	51	27	12	3	87	30	70	77	63	65	144	95	67	94	43	50
H9JTK9	BGIBMGA012871	gi|512917392	sw07439	238	5750	7257	282	5187	232	252	6982	154	171	7425	346	262	5645	273	174	113	239	85	474	104	101	5438	5226	5129	4853	123	96	52	81	83	59	116	152	293	123	206	364	455	346	12	45	101	87	37	70
H9JL90	BGIBMGA010291	gi|827558252	sw18439	-29	-100	-71	-5	212	49	45	324	43	69	23	61	33	24	-10	-11	25	58	42	90	25	79	1751	2059	1775	2208	41	71	52	9	68	114	4	24	1950	607	546	1781	2171	932	4	19	15	24	-9	38
H9JTT5	BGIBMGA012947	gi|827553079	sw15793	821	1067	1366	1149	1711	292	250	2089	923	1328	744	824	830	960	1181	960	2891	5214	4784	6480	6795	6107	955	795	728	987	26	22	26	44	6531	3078	185	381	439	115	132	382	355	264	619	840	816	718	55	72
P07481	—	gi|187281800	—
Q9NGS0	—	gi|112983210	—
P81902	—	gi|112983122	—
C0J8G5	BGIBMGA003292	gi|226342892	sw19551	-31	214	175	-13	173	39	15	331	10915	314	221	30	29	331	10	10602	911	409	20	150	138	94	21	35	94	70	43	53	24	46	363	1269	17	20	71	88	49	88	44	49	16163	30902	29275	16397	818	10451
C0J8H1	—	gi|226342906	—
A0MNW6	BGIBMGA011218	gi|116829962	sw05730	512	367	330	454	716	793	853	1004	290	331	279	500	492	338	452	351	318	262	298	177	177	279	479	432	315	546	381	474	443	378	204	366	1127	1368	1895	1445	1616	1988	2243	1866	233	321	293	234	255	188
C0J8G7	—	gi|226342898	—
B1Q138	—	gi|170284248	—
H9IU46	BGIBMGA000776	gi|512903792	sw03795	3	-57	-57	13	16	46	46	35	2721	168	20	36	27	-11	269	4335	224	153	25	83	41	41	-3	29	10	5	5	13	-6	4	58	107	17	-30	57	46	32	29	19	93	26578	19802	33743	23313	1071	4837
H9JDX3	BGIBMGA007720	gi|827551810	sw17678	3503	3187	3276	3648	2183	2696	2461	2961	4292	4486	1972	2762	3069	2446	5191	4072	3451	4776	3013	3335	2498	3786	8953	8056	8825	9034	2511	2410	2484	2659	5510	3830	1896	2465	3788	3071	2181	2484	3058	2584	1244	1485	1709	1686	1379	1357
H9IT95	BGIBMGA000475	gi|112983032	sw12517	15147	26229	10666	6179	27289	18861	22604	34036	16645	18403	20437	12447	13651	24531	28286	24379	18756	29318	19778	13333	15556	29021	37427	26151	30524	37763	24694	20616	27142	28625	43647	22655	11420	27622	32772	9759	11131	27069	31723	11031	25060	30095	31028	25198	16465	14173
H9JUE4	BGIBMGA013157	gi|112984336	sw18239	36081	16364	14297	31547	15583	36388	37833	16262	34756	22098	9498	28344	29711	8437	38150	50778	52783	46351	26557	30024	23675	31516	58219	53359	82332	71578	30295	28151	24861	25043	48713	41226	38811	28839	52220	42975	35344	28895	36987	37143	45549	36161	49753	42681	35322	27039
Q9XY09	BGIBMGA013616	gi|112982685	—
H9J1D8	BGIBMGA003325	gi|512892851	sw13194	-29	-42	-81	-43	-10	-3	-7	7	-39	-19	52	17	1	-1	-43	-51	-7	8	-5	-5	-8	-1	3329	936	972	3150	-11	-18	-34	-51	-27	-54	-21	-19	-2	-103	-24	-22	2	64	152	0	-28	139	-8	-21
Q75VN3	BGIBMGA003073	gi|112982880	sw22898	42498	27341	31000	42273	34539	47428	51998	31993	45226	32499	23582	44041	47956	21517	102649	54570	63730	64693	27298	28940	35245	33659	82133	78461	147831	97894	40763	44735	40753	31462	88838	55945	38521	32617	81586	57859	57445	43557	54569	44233	60444	36143	50546	54870	35322	27008
H9IYN2	BGIBMGA002366	gi|512908739	sw08755	-36	-109	-57	-36	31	27	16	65	69	22	41	9	26	27	-10	13	29	95	6	52	7	20	43209	41292	52505	41697	101	-6	-8	101	-23	-34	73	288	543	99	24	340	387	162	-68	-39	-26	-18	-31	-36
H9JFQ1	BGIBMGA008348	—	sw05869	-54	-100	-71	-31	28	-9	19	123	9	26	99	88	15	101	3	47	10	45	11	-30	5103	9233	11885	8985	9848	12041	32	21	-29	39	8	-7	25	13	38	15	0	60	61	143	-12	8	-11	37	16	-5
H9J3M9	BGIBMGA004116	gi|512889990	—
H9J1D9	BGIBMGA003326	gi|512892847	sw22520	-52	-172	-172	-80	3	11	1	10	1038	-4	27	42	33	175	-40	1433	71	133	-1	16	2	-4	124966	130261	215782	164534	659	5	1	167	-15	30	30	7	71	57	-23	0	63	128	425	17	39	677	3	-4
B9VJ79	BGIBMGA003323	gi|375151601	sw08572	263	339	356	270	251	284	252	318	2570	401	323	284	278	331	29	1992	404	306	106	232	133	147	71130	89771	110940	75784	1894	209	204	2347	232	450	436	715	879	399	648	1060	1017	749	146	252	250	217	177	138
H9IX15	BGIBMGA001798	gi|827537649	sw00519	-24	-40	-65	18	29	49	19	42	31	115	27	26	8	9	36	22	19	156	13	181	9	11	3	79	-27	168	7	31	-11	58	19	-3	17	15	27	30	15	71	69	207	14	65	27	68	-9	3
H9J1D5	BGIBMGA003322	gi|827539422	sw13125	373	1013	1096	477	1459	605	602	2026	2862	2420	1313	587	553	1474	2444	3335	939	1513	235	295	320	354	124920	137180	221585	164539	2013	412	469	2235	1624	1186	751	824	1502	1007	944	1063	1936	1678	1863	2256	1962	1771	410	368
H9IT08	BGIBMGA000387	gi:827559568	sw05903	-31	579	358	-17	498	97	90	802	539	529	692	101	59	567	667	533	77	225	85	790	69	114	5637	4248	4411	4843	49	102	42	69	36	10	341	545	956	503	602	952	888	646	19	42	47	85	39	71
H9JBF1	BGIBMGA006846	—	sw05458	89	47	162	237	578	342	347	823	931	1360	425	421	582	554	2823	1477	692	1205	227	424	592	486	389	961	3232	964	606	503	1194	1240	1935	1178	898	404	708	930	423	363	793	1009	149	221	325	212	165	225
H9JCD8	BGIBMGA007183	gi|512901059	sw04538	17	19	2	12	72	76	41	90	142	154	60	40	46	57	127	170	71	253	26	59	47	60	73067	94616	92191	60078	310	79	79	341	131	99	112	116	252	115	138	290	251	279	63	79	47	98	42	25
“—” indicates that no GI and probe number were found.
[truncated: 10 more columns]
