# Supplementary material for: iTRAQ-Based Quantitative Proteomic Analysis of Digestive Juice across the First 48 Hours of the Fifth Instar in Silkworm Larvae
Source: Int J Mol Sci. 2019 Dec 4;20(24):6113. doi: 10.3390/ijms20246113 (PMC6940845; doi:10.3390/ijms20246113)
Supplement: Supplementary file 1 [file ijms-20-06113-s001.zip › supplementary files/Table S7 Microarray data of DEPs midgut-specific expression genes in larvae on day 3 of the silkworm fifth instar.xlsx]

## Sheet: Sheet1
Accession	BGI	GI	Probe	Midgut-FCY5-101	Midgut-Mcy3-101	Midgut-MCY5-075	Midgut-Fcy3-075	OvaryCy5-028	TestisCy3-028	TestisCy5-074	OvaryCy3-074	Testiscy5-085	Ovarycy3-085	OvaryCy5-050	Testiscy3-050	Head-Fcy5-086	Head-Mcy3-086	Testiscy5-116	Ovarycy3-116	Ovarycy5-117	Testiscy3-117	Head-Mcy5-106	Head-Fcy3-106	Epidermis-Fcy5-089	Epidermis-Mcy3-089	Fat body-Fcy5-103	Fat body-Mcy3-103	Fat body-Mcy5-118	Fat body-Fcy3-118	Hemocyte-FCY5-098	Hemocyte-Mcy3-098	Hemocyte-MCY5-088	Hemocyte-Fcy3-088	Epidermis-MCY5-127	Epidermis-Fcy3-127	Malpighian tubule-FCY5-114	Malpighian tubule-Mcy3-114	Malpighian tubule-MCY5-115	Malpighian tubule-Fcy3-115	Malpighian tubule-Fcy5-051	Malpighian tubule-Mcy3-051	Malpighian tubule-Mcy5-052	Malpighian tubule-Fcy3-052	A/MSG-Fcy5-056	A/MSG-Mcy3-056	A/MSG-Mcy5-057	A/MSG-Fcy3-057	PSG-Fcy5-054	PSG-Mcy3-054
H9J447	BGIBMGA004286	gi|512902269	sw17141	39698	49493	69553	51404	-6	-68	-77	-24	50	27	14	80	653	99	18	13	11	14	47	781	119	156	18	29	5	10	763	53	42	577	19	87	64	131	208	57	76	118	86	75	14	61	44	24	19	28
C0LZJ2	BGIBMGA004285	gi|226342894	sw06161	42448	49224	59599	40768	42	104	122	84	195	110	127	212	282	221	98	13	115	182	142	313	145	157	59	95	62	80	332	86	129	255	118	43	69	64	145	84	110	167	184	228	74	81	88	117	49	90
H9J267	BGIBMGA003604	gi|827555793	sw00532	7581	8402	5210	4719	17	115	100	48	28	45	0	54	108	198	11	31	30	90	32	83	32	114	9	68	41	15	66	47	26	142	60	67	12	19	16	38	102	191	16	92	86	94	87	199	60	74
H9J231	BGIBMGA003568	gi|512922116	sw00532	7581	8402	5210	4719	17	115	100	48	28	45	0	54	108	198	11	31	30	90	32	83	32	114	9	68	41	15	66	47	26	142	60	67	12	19	16	38	102	191	16	92	86	94	87	199	60	74
H9J5P0	BGIBMGA004830	gi|512894077	sw03365	3436	2684	3211	3483	-15	14	-15	-5	26	-3	5	55	55	123	37	1	40	100	54	95	7	60	6	66	16	-31	12	-3	1	-8	6	-30	-4	17	43	-30	32	59	52	75	24	22	19	34	3	26
H9JQT9	BGIBMGA011895	gi|512897627	sw01038	12542	9290	10499	12240	-9	72	-42	-8	343	45	21	468	25	89	39	10	11	55	14	30	23	94	17	115	29	20	44	40	31	104	15	34	0	47	87	46	87	129	152	116	36	72	32	71	39	34
H9IWK7	BGIBMGA001639	gi|512889347	sw11913	14271	10558	10160	12877	-12	-60	-8	20	32	15	18	54	28	8	58	35	29	41	32	-3	11	54	9	5	1	3	24	4	0	13	-12	3	8	53	189	-38	20	239	304	95	43	45	-6	-3	-9	-2
H9JCY0	BGIBMGA007377	gi|512896531	sw01671	26066	28857	35495	26782	8	39	-36	-58	19	40	9	32	68	103	68	23	25	57	36	35	23	110	10	39	16	69	116	82	47	190	2	67	82	99	153	188	298	359	141	251	136	128	103	162	23	50
H9JFI4	BGIBMGA008281	gi|512905475	sw20378	40987	53435	78206	41743	-15	29	55	-17	191	96	47	242	214	201	183	68	64	218	-14	47	113	166	64	85	71	82	163	43	28	127	272	237	73	141	329	73	46	129	154	162	-4	17	10	31	-3	41
H9IWD7	BGIBMGA001568	gi|827554401	sw04139	10553	9288	9157	8709	-62	-99	-178	-84	-7	4	7	30	7	43	6	5	4	18	14	8	1	51	0	63	-15	0	32	24	-23	54	-12	12	4	43	24	26	-10	82	71	272	-1	22	-27	20	-21	9
H9JG67	BGIBMGA008514	gi|827551165	sw06092	37295	33693	49144	36456	9	-33	-76	-20	96	70	64	167	292	113	54	50	30	38	72	351	37	86	9	30	23	29	238	35	20	117	21	36	4	30	21	-73	14	59	16	87	14	27	40	108	14	31
H9JFI2	BGIBMGA008279	gi|380713852	sw20378	40987	53435	78206	41743	-15	29	55	-17	191	96	47	242	214	201	183	68	64	218	-14	47	113	166	64	85	71	82	163	43	28	127	272	237	73	141	329	73	46	129	154	162	-4	17	10	31	-3	41
H9JPZ3	BGIBMGA011598	gi|512912084	sw08675	11375	10129	9428	10794	-14	-14	-15	-20	-4	15	0	24	82	48	49	20	30	70	-14	52	31	144	17	52	11	43	48	24	-12	33	-12	3	17	15	87	3	52	102	59	90	79	40	18	81	21	26
H9JFI3	BGIBMGA008280	gi|827546423	sw19175	3060	3920	6315	4281	-67	-183	-307	-160	0	16	5	24	4	35	10	4	4	35	-10	0	4	66	-24	9	-34	12	-5	-8	-31	-19	-6	-12	-21	-5	5	26	-24	-8	12	44	-15	-16	-10	36	-5	-13
H9JTC9	BGIBMGA012791	gi|512917813	sw02387	17851	19609	28438	20335	58	129	167	112	232	188	148	258	230	221	272	168	218	312	496	380	121	200	102	213	148	168	282	185	287	379	317	219	73	156	250	176	174	260	175	195	84	94	127	147	104	82
H9JIX6	BGIBMGA009477	gi|512891959	sw02069	3472	3855	3503	3478	9	93	24	24	20	21	7	54	121	301	15	39	20	85	21	69	28	94	9	-32	15	59	20	39	29	94	38	38	30	53	38	80	96	146	50	73	102	91	71	160	38	69
B2ZZX0	BGIBMGA008818	gi|255683281	sw18399	8787	8121	9337	8696	-35	-29	-36	-49	43	15	18	54	9	28	61	34	32	69	-25	-35	20	69	23	36	35	27	8	16	16	11	6	14	21	82	151	3	90	127	105	52	2	18	17	42	3	12
H9JEW3	BGIBMGA008060	gi|391353401	sw19250	50792	47708	73859	58557	-45	-92	-85	-22	63	22	13	92	225	134	15	41	32	82	58	88	67	97	24	33	50	249	186	38	-15	97	189	125	120	364	923	307	99	317	270	133	-3	23	13	31	9	20
I3VR73	BGIBMGA008062	gi|389568588	sw12110	14561	10203	9472	12885	-66	-201	-89	-39	12	15	11	24	10	-12	193	314	12	-12	-18	8	-7	20	-1	16	-14	-10	13	12	-19	-21	-19	-54	4	106	96	-11	15	236	171	159	-39	-1	-15	-44	-11	-4
I3VR74	BGIBMGA008061	gi|389568590	sw16277	6116	4666	4834	7324	-70	-165	-147	-65	36	50	27	90	34	91	40	24	15	40	51	23	11	123	11	-30	35	38	1	6	-3	-13	34	30	-12	68	170	-38	0	185	239	141	-16	10	-4	26	-5	-8
H9JLE8	BGIBMGA010349	gi|512907882	sw06213	1738	1729	1643	1591	-52	-30	-75	6	20	42	19	36	33	149	27	16	6	26	40	39	7	100	14	106	5	-21	14	31	1	39	21	-10	12	34	10	0	-23	26	50	87	39	62	22	70	11	37
H9IWK8	BGIBMGA001640	gi|512889347	sw04818	11312	9393	8561	10703	108	255	160	51	284	183	177	358	31	51	294	181	150	222	62	116	38	75	0	42	9	14	-1	12	-7	43	6	3	17	64	148	19	15	123	143	159	0	6	3	37	-20	0
H9JES0	BGIBMGA008017	gi|112983996	sw10041	33619	24012	31365	32099	18	-109	-183	-70	85	73	115	119	314	229	119	119	107	116	598	443	143	281	132	261	417	254	125	50	20	81	253	138	146	137	241	0	220	440	556	429	87	81	56	112	56	69
H9JF44	BGIBMGA008141	gi|190341028	sw05060	2005	2061	2195	2183	30	69	66	41	17	22	9	37	48	76	41	43	51	83	62	40	41	136	18	30	50	30	36	50	30	63	15	29	47	55	107	61	259	278	63	83	147	91	88	151	78	84
H9JW44	BGIBMGA013757	gi|512894648	sw17834	5218	3224	4001	6588	-54	-84	-80	-55	0	-3	0	22	-1	31	2	-5	-8	7	-10	32	8	111	-14	19	-25	-19	12	24	-15	19	-10	19	-4	26	-8	-26	-6	26	10	59	-8	9	-6	23	-24	-5
H9JNH1	BGIBMGA011074	gi|827536523	sw13853	23398	26905	32825	28336	-11	-22	-3	-8	14	3	2	86	63	35	80	40	20	48	65	134	37	66	5	25	6	39	164	40	23	194	8	-23	185	341	516	211	303	512	270	318	150	118	128	273	68	53
A0A077JI83	BGIBMGA006066	gi|829569719	sw14787	7684	8003	8046	6837	40	-166	-75	39	71	270	290	31	17	26	37	113	48	3	72	23	37	60	3	47	-11	8	3	0	0	24	-12	7	38	234	362	15	40	372	344	172	-25	-12	-15	4	-19	-17
H9IWD8	BGIBMGA001569	—	sw08627	1134	1253	1178	1239	5	22	6	8	11	6	3	23	56	67	38	17	4	1	10	-22	20	44	16	14	14	40	133	191	277	208	51	27	12	3	87	30	70	77	63	65	144	95	67	94	43	50
H9IYN2	BGIBMGA002366	gi|512908739	sw08755	43209	41292	52505	41697	-36	-109	-57	-36	31	27	16	65	69	22	41	9	26	27	-10	13	29	95	6	52	7	20	101	-6	-8	101	-23	-34	73	288	543	99	24	340	387	162	-68	-39	-26	-18	-31	-36
H9JCD8	BGIBMGA007183	gi|512901059	sw04538	73067	94616	92191	60078	17	19	2	12	72	76	41	90	142	154	60	40	46	57	127	170	71	253	26	59	47	60	310	79	79	341	131	99	112	116	252	115	138	290	251	279	63	79	47	98	42	25
[truncated: 10 more columns]
