# Supplementary material for: iTRAQ-Based Quantitative Proteomic Analysis of Digestive Juice across the First 48 Hours of the Fifth Instar in Silkworm Larvae
Source: Int J Mol Sci. 2019 Dec 4;20(24):6113. doi: 10.3390/ijms20246113 (PMC6940845; doi:10.3390/ijms20246113)
Supplement: Supplementary file 1 [file ijms-20-06113-s001.zip › supplementary files/Table S8 Primers of genes for RT-qPCR.xls]

## Sheet: Sheet1
Genes	Sequences (5ʹ-3ʹ)
BGIBMGA001307q-s	TTCGTGGTGATGTTAGCGGA
BGIBMGA001307q-a	TTTACCCTTAGTCAAGCCCTGG
BGIBMGA003512q-s	CCATACAGGATTAGCCGCAT
BGIBMGA003512q-a	CGCTGACATTCCAAGCACCC
BGIBMGA008017q-s	AACTCCCGTCGTGCTGCCG
BGIBMGA008017q-a	CCTCCCTGGTTGACCCATCTG
BGIBMGA000353q-s	CCTGTGACCGTGTGTTCCG
BGIBMGA000353q-a	GCTAAGGTGTTTTCGTGCTGC
BGIBMGA013757q-s	CTCTGCTCACGGCGGTCTT
BGIBMGA013757q-a	GCACGCTTCTGGGTCACAT
BGIBMGA013276q-s	ATGTTGGTGTCCCCTTCTCGT
BGIBMGA013276q-a	CCCTTCCAGGTCTCCTCGTT
BGIBMGA004955q-s	TCGTGGGATGTTTGCCGTTG
BGIBMGA004955q-a	CGAAGACCGCAGGTTTGGAT
BGIBMGA001173q-s	GTAATGCCCTCGCAGACAGA
BGIBMGA001173q-a	TAGCAGCAAGATGACCCCGT
RPL3q-s	CGGTGTTGTTGGATACATTGAG
RPL3q-a	GCTCATCCTGCCATTTCTTACT
